# Supplementary material for: The evolution of cell-free fetal DNA testing: expanded non-invasive prenatal testing and its effect on target populations
Source: Front Med (Lausanne). 2025 Jan 21;12:1522680. doi: 10.3389/fmed.2025.1522680 (PMC11790475; doi:10.3389/fmed.2025.1522680)
Supplement: Supplementary file 1 [file Table_1.xls]

## Sheet: NIPT-Plus
NO.	Test	Gestational Age(week)	Number of fetuses	Height	Weight	Gravidity	Parity	Hospital for blood draw	Clinical indications	Group of Risk factor	Classification of NIPT-plus results	NIPT-plus results	Confirmatory invasive testing	Confirmatory invasive testing results	Pregnancy Outcomes	Neonatal Examination	UniMap_rds
Minimum		12	1	140	34	1	0	NA	NA	NA	NA	NA	NA	NA	NA	NA	10130768
SD		5.08424	0.189116	4.81252	8.96761	1.20027	1.25169	NA	NA	NA	NA	NA	NA	NA	NA	NA	1.14644e+06
Median		16	1	160	59.1	2	2	NA	NA	NA	NA	NA	NA	NA	NA	NA	13051960
Mean		18.6478	1.03714	161.224	60.2219	2.25476	1.98646	NA	NA	NA	NA	NA	NA	NA	NA	NA	1.29043e+07
Maximum		31	2	177	101	4	6	NA	NA	NA	NA	NA	NA	NA	NA	NA	14759693
LXCL-1	NIPT-PLUS	30	1	156	47	1	1	Partner prenatal screening institutions-1	Routine screening	Low-Risk-Group	Low-Risk	Low-Risk	No	None	Live Birth	Normal	14513348
LXCL-2	NIPT-PLUS	21	1	165	54	2	4	Prenatal diagnosis center	AMA	High-Risk-Group	Low-Risk	Low-Risk	No	None	Live Birth	Normal	11595930
LXCL-3	NIPT-PLUS	16	1	161	59.5	2	2	Prenatal diagnosis center	AMA	High-Risk-Group	Low-Risk	Low-Risk	No	None	Live Birth	Normal	13693523
LXCL-4	NIPT-PLUS	16	1	160	56	4	2	Partner prenatal screening institutions-1	AMA	High-Risk-Group	Low-Risk	Low-Risk	No	None	Live Birth	Normal	11966005
LXCL-5	NIPT-PLUS	24	1	168	61	1	1	Prenatal diagnosis center	AMSS	High-Risk-Group	Low-Risk	Low-Risk	No	None	Live Birth	Normal	11079289
LXCL-6	NIPT-PLUS	22	1	160	54	1	1	Prenatal diagnosis center	AMA	High-Risk-Group	Low-Risk	Low-Risk	No	None	Live Birth	Normal	12842846
LXCL-7	NIPT-PLUS	15	2	155	54	3	2	Partner prenatal screening institutions-1	UA	High-Risk-Group	Low-Risk	Low-Risk	No	None	Live Birth	Normal	14329435
LXCL-8	NIPT-PLUS	16	1	160	59.5	3	5	Prenatal diagnosis center	AMA	High-Risk-Group	Low-Risk	Low-Risk	No	None	Live Birth	Normal	14696242
LXCL-9	NIPT-PLUS	18	1	163	62.5	4	2	Partner prenatal screening institutions-1	AMA	High-Risk-Group	Low-Risk	Low-Risk	No	None	Live Birth	Normal	13428064
LXCL-10	NIPT-PLUS	12	1	158	48.5	5	1	Prenatal diagnosis center	AMA	High-Risk-Group	Low-Risk	Low-Risk	No	None	Live Birth	Normal	13213138
LXCL-11	NIPT-PLUS	12	1	162	50.3	2	2	Partner prenatal screening institutions-1	AMSS	High-Risk-Group	Low-Risk	Low-Risk	No	None	Live Birth	Normal	14211154
LXCL-12	NIPT-PLUS	24	1	157	60.5	1	2	Prenatal diagnosis center	Routine screening	Low-Risk-Group	Low-Risk	Low-Risk	No	None	Live Birth	Normal	14081594
LXCL-13	NIPT-PLUS	29	1	168	60	2	4	Prenatal diagnosis center	AMA	High-Risk-Group	Low-Risk	Low-Risk	No	None	Live Birth	Normal	14277173
LXCL-14	NIPT-PLUS	25	1	163	74	2	3	Partner prenatal screening institutions-1	Routine screening	Low-Risk-Group	Low-Risk	Low-Risk	No	None	Live Birth	Normal	11079289
LXCL-15	NIPT-PLUS	20	1	172	60	4	2	Partner prenatal screening institutions-3	Routine screening	Low-Risk-Group	Low-Risk	Low-Risk	No	None	Live Birth	Normal	12232999
LXCL-16	NIPT-PLUS	13	1	Unknown	45	2	1	Prenatal diagnosis center	Routine screening	Low-Risk-Group	Low-Risk	Low-Risk	No	None	Live Birth	Normal	14216097
LXCL-17	NIPT-PLUS	24	2	160	54	3	1	Prenatal diagnosis center	AMSS	High-Risk-Group	Low-Risk	Low-Risk	No	None	Live Birth	Normal	11707699
LXCL-18	NIPT-PLUS	24	1	169	56	3	4	Partner prenatal screening institutions-1	AMSS	High-Risk-Group	Low-Risk	Low-Risk	No	None	Live Birth	Normal	12258006
LXCL-19	NIPT-PLUS	24	1	156	47	3	2	Prenatal diagnosis center	Routine screening	Low-Risk-Group	Low-Risk	Low-Risk	No	None	Live Birth	Normal	13615459
LXCL-20	NIPT-PLUS	12	1	150	62.6	2	2	Prenatal diagnosis center	Routine screening	Low-Risk-Group	Low-Risk	Low-Risk	No	None	Live Birth	Normal	13191740
LXCL-21	NIPT-PLUS	14	2	162	61	1	2	Prenatal diagnosis center	Twin pregnancy	Low-Risk-Group	Low-Risk	Low-Risk	No	None	Live Birth	Normal	13615121
LXCL-22	NIPT-PLUS	20	1	156	57	2	3	Prenatal diagnosis center	Routine screening	Low-Risk-Group	Low-Risk	Low-Risk	No	None	Live Birth	Normal	14101682
LXCL-23	NIPT-PLUS	21	1	165	52.8	1	3	Prenatal diagnosis center	AMA	High-Risk-Group	Low-Risk	Low-Risk	No	None	Live Birth	Normal	13914634
LXCL-24	NIPT-PLUS	25	1	165	72	2	1	Prenatal diagnosis center	IVF	Low-Risk-Group	Low-Risk	Low-Risk	No	None	Live Birth	Normal	11761692
LXCL-25	NIPT-PLUS	23	1	158	58	5	1	Prenatal diagnosis center	AMSS	High-Risk-Group	Low-Risk	Low-Risk	No	None	Live Birth	Normal	13490640
LXCL-26	NIPT-PLUS	18	1	165	58	1	1	Prenatal diagnosis center	Routine screening	Low-Risk-Group	Low-Risk	Low-Risk	No	None	Live Birth	Normal	13409121
LXCL-27	NIPT-PLUS	15	1	155	44	3	2	Prenatal diagnosis center	AMA	High-Risk-Group	Low-Risk	Low-Risk	No	None	Live Birth	Normal	14730016
LXCL-28	NIPT-PLUS	12	1	167	53.5	3	3	Prenatal diagnosis center	Routine screening	Low-Risk-Group	Low-Risk	Low-Risk	No	None	Live Birth	Normal	10279713
LXCL-29	NIPT-PLUS	20	1	150	45.2	1	3	Prenatal diagnosis center	AMA	High-Risk-Group	CNVs	CNV-Dup (9)(q12-q21.11); size: 6.5 M	No	None	Live Birth	Normal	13848912
LXCL-30	NIPT-PLUS	15	1	168	62	2	2	Partner prenatal screening institutions-1	AMA	High-Risk-Group	Low-Risk	Low-Risk	No	None	Live Birth	Normal	13113442
LXCL-31	NIPT-PLUS	18	1	160	48.5	4	4	Prenatal diagnosis center	Routine screening	Low-Risk-Group	Low-Risk	Low-Risk	No	None	Live Birth	Normal	14588046
LXCL-32	NIPT-PLUS	16	1	163	66	1	5	Partner prenatal screening institutions-1	AMA	High-Risk-Group	Low-Risk	Low-Risk	No	None	Live Birth	Normal	14277173
LXCL-33	NIPT-PLUS	15	1	163	46	2	3	Partner prenatal screening institutions-1	UA	High-Risk-Group	Low-Risk	Low-Risk	No	None	Live Birth	Normal	13113442
LXCL-34	NIPT-PLUS	30	1	158	72	3	3	Prenatal diagnosis center	UA	High-Risk-Group	Low-Risk	Low-Risk	No	None	Live Birth	Normal	13737622
LXCL-35	NIPT-PLUS	16	1	160	75	4	1	Prenatal diagnosis center	AMA	High-Risk-Group	Low-Risk	Low-Risk	No	None	Live Birth	Normal	13022889
LXCL-36	NIPT-PLUS	20	1	165	60.5	1	2	Prenatal diagnosis center	AMA	High-Risk-Group	Low-Risk	Low-Risk	No	None	Live Birth	Normal	12472235
LXCL-37	NIPT-PLUS	21	1	156	48	2	2	Partner prenatal screening institutions-3	AMA	High-Risk-Group	Low-Risk	Low-Risk	No	None	Live Birth	Normal	12640307
LXCL-38	NIPT-PLUS	24	1	165	56.5	1	1	Prenatal diagnosis center	UA	High-Risk-Group	CNVs	CNV-Del(22)(q11.21q11.21);size: 2.88 M	Yes	46,XN	Live Birth	Normal	12354485
LXCL-39	NIPT-PLUS	21	1	165	54.5	3	3	Prenatal diagnosis center	Routine screening	Low-Risk-Group	Low-Risk	Low-Risk	No	None	Live Birth	Normal	14491842
LXCL-40	NIPT-PLUS	17	1	157	80	2	2	Prenatal diagnosis center	AMSS	High-Risk-Group	Low-Risk	Low-Risk	No	None	Live Birth	Normal	11899130
LXCL-41	NIPT-PLUS	16	1	160	71	5	1	Prenatal diagnosis center	IVF	Low-Risk-Group	Low-Risk	Low-Risk	No	None	Live Birth	Normal	12590025
LXCL-42	NIPT-PLUS	14	1	155	67.5	3	4	Prenatal diagnosis center	AMA	High-Risk-Group	Low-Risk	Low-Risk	No	None	Live Birth	Normal	11293018
LXCL-43	NIPT-PLUS	20	1	160	71.5	1	2	Prenatal diagnosis center	AMSS	High-Risk-Group	Low-Risk	Low-Risk	No	None	Live Birth	Normal	13824087
LXCL-44	NIPT-PLUS	15	1	163	75	1	3	Prenatal diagnosis center	Routine screening	Low-Risk-Group	Low-Risk	Low-Risk	No	None	Live Birth	Normal	11678922
LXCL-45	NIPT-PLUS	14	1	162	73.5	3	2	Prenatal diagnosis center	AMSS	High-Risk-Group	Low-Risk	Low-Risk	No	None	Live Birth	Normal	13964094
LXCL-46	NIPT-PLUS	15	1	163	55	1	3	Partner prenatal screening institutions-1	AMSS	High-Risk-Group	Low-Risk	Low-Risk	No	None	Live Birth	Normal	13520514
LXCL-47	NIPT-PLUS	17	1	163	53.6	1	2	Prenatal diagnosis center	Routine screening	Low-Risk-Group	Low-Risk	Low-Risk	No	None	Live Birth	Normal	12867162
LXCL-48	NIPT-PLUS	13	1	165	58	1	1	Prenatal diagnosis center	AMA	High-Risk-Group	Low-Risk	Low-Risk	No	None	Live Birth	Normal	12079230
LXCL-49	NIPT-PLUS	13	1	156	49.5	3	2	Prenatal diagnosis center	AMSS	High-Risk-Group	Low-Risk	Low-Risk	No	None	Live Birth	Normal	10876639
LXCL-50	NIPT-PLUS	15	1	156	67	1	3	Prenatal diagnosis center	AMA	High-Risk-Group	Low-Risk	Low-Risk	No	None	Live Birth	Normal	13237293
LXCL-51	NIPT-PLUS	16	1	168	48	1	4	Prenatal diagnosis center	IVF	Low-Risk-Group	Low-Risk	Low-Risk	No	None	Live Birth	Normal	11678922
LXCL-52	NIPT-PLUS	15	1	158	50	6	3	Partner prenatal screening institutions-1	AMSS	High-Risk-Group	Low-Risk	Low-Risk	No	None	Live Birth	Normal	14160707
LXCL-53	NIPT-PLUS	27	1	158	55	3	1	Prenatal diagnosis center	Routine screening	Low-Risk-Group	Low-Risk	Low-Risk	No	None	Live Birth	Normal	13691073
LXCL-54	NIPT-PLUS	15	1	150	59	4	1	Prenatal diagnosis center	AMA	High-Risk-Group	Low-Risk	Low-Risk	No	None	Live Birth	Normal	12574946
LXCL-55	NIPT-PLUS	16	1	162	70	2	2	Prenatal diagnosis center	Routine screening	Low-Risk-Group	Low-Risk	Low-Risk	No	None	Live Birth	Normal	13892099
LXCL-56	NIPT-PLUS	20	1	156	58	3	3	Prenatal diagnosis center	Routine screening	Low-Risk-Group	Low-Risk	Low-Risk	No	None	Live Birth	Normal	14529106
LXCL-57	NIPT-PLUS	15	1	171	45	1	1	Partner prenatal screening institutions-1	AMSS	High-Risk-Group	Low-Risk	Low-Risk	No	None	Live Birth	Normal	11641719
LXCL-58	NIPT-PLUS	21	1	162	64.5	2	1	Prenatal diagnosis center	AMA	High-Risk-Group	Low-Risk	Low-Risk	No	None	Live Birth	Normal	11618318
LXCL-59	NIPT-PLUS	21	1	158	46.5	2	4	Prenatal diagnosis center	AMSS	High-Risk-Group	Low-Risk	Low-Risk	No	None	Live Birth	Normal	13000115
LXCL-60	NIPT-PLUS	14	1	160	65	2	4	Partner prenatal screening institutions-2	AMA	High-Risk-Group	Low-Risk	Low-Risk	No	None	Live Birth	Normal	11738996
LXCL-61	NIPT-PLUS	14	2	167	47	5	3	Partner prenatal screening institutions-1	AMA	High-Risk-Group	Low-Risk	Low-Risk	No	None	Live Birth	Normal	11612817
LXCL-62	NIPT-PLUS	20	1	158	47	4	3	Partner prenatal screening institutions-4	Routine screening	Low-Risk-Group	Low-Risk	Low-Risk	No	None	Live Birth	Normal	14556051
LXCL-63	NIPT-PLUS	29	1	160	60	4	2	Partner prenatal screening institutions-1	Routine screening	Low-Risk-Group	Low-Risk	Low-Risk	No	None	Live Birth	Normal	12282978
LXCL-64	NIPT-PLUS	24	1	163	46	3	3	Prenatal diagnosis center	Routine screening	Low-Risk-Group	Low-Risk	Low-Risk	No	None	Live Birth	Normal	12894159
LXCL-65	NIPT-PLUS	20	1	158	65	2	2	Prenatal diagnosis center	AMA	High-Risk-Group	Low-Risk	Low-Risk	No	None	Live Birth	Normal	11136766
LXCL-66	NIPT-PLUS	20	1	157	55	2	1	Partner prenatal screening institutions-1	AMSS	High-Risk-Group	Low-Risk	Low-Risk	No	None	Live Birth	Normal	11858464
LXCL-67	NIPT-PLUS	14	1	163	55	4	3	Partner prenatal screening institutions-3	Routine screening	Low-Risk-Group	Low-Risk	Low-Risk	No	None	Live Birth	Normal	13482204
LXCL-68	NIPT-PLUS	29	1	165	55	2	1	Partner prenatal screening institutions-6	AMSS	High-Risk-Group	Low-Risk	Low-Risk	No	None	Live Birth	Normal	10331523
LXCL-69	NIPT-PLUS	12	1	158	64	3	3	Prenatal diagnosis center	AMA	High-Risk-Group	Low-Risk	Low-Risk	No	None	Live Birth	Normal	11969004
LXCL-70	NIPT-PLUS	12	1	164	50.5	2	3	Prenatal diagnosis center	AMA	High-Risk-Group	Low-Risk	Low-Risk	No	None	Live Birth	Normal	14559347
LXCL-71	NIPT-PLUS	16	1	160	52.5	3	3	Prenatal diagnosis center	IVF	Low-Risk-Group	Low-Risk	Low-Risk	No	None	Live Birth	Normal	14558017
LXCL-72	NIPT-PLUS	13	1	174	57	2	3	Partner prenatal screening institutions-4	AMSS	High-Risk-Group	Low-Risk	Low-Risk	No	None	Live Birth	Normal	11954483
LXCL-73	NIPT-PLUS	12	1	157	59.6	2	6	Prenatal diagnosis center	AMSS	High-Risk-Group	Low-Risk	Low-Risk	No	None	Live Birth	Normal	11719607
LXCL-74	NIPT-PLUS	12	1	160	76	3	3	Partner prenatal screening institutions-1	Routine screening	Low-Risk-Group	Low-Risk	Low-Risk	No	None	Live Birth	Normal	12654625
LXCL-75	NIPT-PLUS	12	1	168	47	4	1	Prenatal diagnosis center	AMA	High-Risk-Group	Low-Risk	Low-Risk	No	None	Live Birth	Normal	13520514
LXCL-76	NIPT-PLUS	18	1	160	52	2	1	Partner prenatal screening institutions-2	AMA	High-Risk-Group	Low-Risk	Low-Risk	No	None	Live Birth	Normal	12929897
LXCL-77	NIPT-PLUS	12	1	167	61	1	5	Prenatal diagnosis center	AMA	High-Risk-Group	Low-Risk	Low-Risk	No	None	Live Birth	Normal	11606624
LXCL-78	NIPT-PLUS	12	1	162	49	1	1	Partner prenatal screening institutions-5	AMSS	High-Risk-Group	Low-Risk	Low-Risk	No	None	Live Birth	Normal	12296888
LXCL-79	NIPT-PLUS	13	1	165	56	4	2	Prenatal diagnosis center	AMA	High-Risk-Group	Low-Risk	Low-Risk	No	None	Live Birth	Normal	13415523
LXCL-80	NIPT-PLUS	24	1	165	55	3	1	Partner prenatal screening institutions-1	IVF	Low-Risk-Group	Low-Risk	Low-Risk	No	None	Live Birth	Normal	10387830
LXCL-81	NIPT-PLUS	14	1	150	54	3	1	Prenatal diagnosis center	AMSS	High-Risk-Group	Low-Risk	Low-Risk	No	None	Live Birth	Normal	13334000
LXCL-82	NIPT-PLUS	14	1	165	79.2	3	4	Prenatal diagnosis center	Routine screening	Low-Risk-Group	Low-Risk	Low-Risk	No	None	Live Birth	Normal	11618978
LXCL-83	NIPT-PLUS	12	1	158	57	2	3	Prenatal diagnosis center	Routine screening	Low-Risk-Group	Low-Risk	Low-Risk	No	None	Live Birth	Normal	10923099
LXCL-84	NIPT-PLUS	30	1	160	59	2	3	Prenatal diagnosis center	Routine screening	Low-Risk-Group	Low-Risk	Low-Risk	No	None	Live Birth	Normal	13696997
LXCL-85	NIPT-PLUS	15	1	165	61.5	1	1	Partner prenatal screening institutions-2	AMSS	High-Risk-Group	Low-Risk	Low-Risk	No	None	Live Birth	Normal	13822435
LXCL-86	NIPT-PLUS	30	1	160	48	5	2	Partner prenatal screening institutions-2	AMA	High-Risk-Group	Low-Risk	Low-Risk	No	None	Live Birth	Normal	12779547
LXCL-87	NIPT-PLUS	22	1	170	61	1	4	Prenatal diagnosis center	AMSS	High-Risk-Group	Low-Risk	Low-Risk	No	None	Live Birth	Normal	14164820
LXCL-88	NIPT-PLUS	20	1	156	48	1	1	Prenatal diagnosis center	Routine screening	Low-Risk-Group	Low-Risk	Low-Risk	No	None	Live Birth	Normal	13039824
LXCL-89	NIPT-PLUS	15	1	167	56	3	1	Partner prenatal screening institutions-1	AMA	High-Risk-Group	Low-Risk	Low-Risk	No	None	Live Birth	Normal	13712334
LXCL-90	NIPT-PLUS	15	1	164	57.5	3	2	Prenatal diagnosis center	Routine screening	Low-Risk-Group	Low-Risk	Low-Risk	No	None	Live Birth	Normal	13414832
LXCL-91	NIPT-PLUS	14	1	160	60	1	6	Prenatal diagnosis center	Routine screening	Low-Risk-Group	Low-Risk	Low-Risk	No	None	Live Birth	Normal	11083205
LXCL-92	NIPT-PLUS	15	1	167	63	2	1	Partner prenatal screening institutions-1	AMSS	High-Risk-Group	CNVs	CNV-Dup (1) (q43-q44); size: 3.6 M	Yes	46,XN,Dup (1) (q43-q44); size: 3.36 M	TOP	NA	13841223
LXCL-93	NIPT-PLUS	20	1	162	55	4	3	Prenatal diagnosis center	AMSS	High-Risk-Group	Low-Risk	Low-Risk	No	None	Live Birth	Normal	13245603
LXCL-94	NIPT-PLUS	15	2	166	65	3	4	Prenatal diagnosis center	Twin pregnancy	Low-Risk-Group	Low-Risk	Low-Risk	No	None	Live Birth	Normal	13643148
LXCL-95	NIPT-PLUS	16	1	159	49	4	1	Partner prenatal screening institutions-6	UA	High-Risk-Group	Low-Risk	Low-Risk	No	None	Live Birth	Normal	10931330
LXCL-96	NIPT-PLUS	15	1	158	66	4	1	Prenatal diagnosis center	AMA	High-Risk-Group	Low-Risk	Low-Risk	No	None	Live Birth	Normal	11205888
LXCL-97	NIPT-PLUS	13	1	166	56	2	2	Partner prenatal screening institutions-2	AMA	High-Risk-Group	Low-Risk	Low-Risk	No	None	Live Birth	Normal	13569753
LXCL-98	NIPT-PLUS	15	1	160	41	1	1	Prenatal diagnosis center	AMA	High-Risk-Group	Low-Risk	Low-Risk	No	None	Live Birth	Normal	12231811
LXCL-99	NIPT-PLUS	14	1	163	60	2	5	Prenatal diagnosis center	Routine screening	Low-Risk-Group	Low-Risk	Low-Risk	No	None	Live Birth	Normal	12232999
LXCL-100	NIPT-PLUS	15	1	170	80	1	2	Prenatal diagnosis center	Routine screening	Low-Risk-Group	Low-Risk	Low-Risk	No	None	Live Birth	Normal	14555660
LXCL-101	NIPT-PLUS	17	1	167	48.5	2	4	Prenatal diagnosis center	Routine screening	Low-Risk-Group	Low-Risk	Low-Risk	No	None	Live Birth	Normal	14562068
LXCL-102	NIPT-PLUS	15	2	158	83	1	2	Partner prenatal screening institutions-1	Twin pregnancy	Low-Risk-Group	Low-Risk	Low-Risk	No	None	Live Birth	Normal	14398969
LXCL-103	NIPT-PLUS	15	1	158	57	2	1	Prenatal diagnosis center	AMA	High-Risk-Group	Low-Risk	Low-Risk	No	None	Live Birth	Normal	14471698
LXCL-104	NIPT-PLUS	15	1		47	1	1	Partner prenatal screening institutions-2	Routine screening	Low-Risk-Group	Low-Risk	Low-Risk	No	None	Live Birth	Normal	13288278
LXCL-105	NIPT-PLUS	16	1	163	78	2	2	Prenatal diagnosis center	AMA	High-Risk-Group	Low-Risk	Low-Risk	No	None	Live Birth	Normal	12987508
LXCL-106	NIPT-PLUS	24	1	155	52	3	4	Partner prenatal screening institutions-1	AMA	High-Risk-Group	Low-Risk	Low-Risk	No	None	Live Birth	Normal	13831716
LXCL-107	NIPT-PLUS	15	1	165	62.4	1	2	Partner prenatal screening institutions-1	AMA	High-Risk-Group	Low-Risk	Low-Risk	No	None	Live Birth	Normal	13867414
LXCL-108	NIPT-PLUS	14	1	169	67	1	2	Prenatal diagnosis center	AMA	High-Risk-Group	Low-Risk	Low-Risk	No	None	Live Birth	Normal	14382961
LXCL-109	NIPT-PLUS	17	1	156	57.5	1	1	Partner prenatal screening institutions-4	Routine screening	Low-Risk-Group	Low-Risk	Low-Risk	No	None	Live Birth	Normal	13722990
LXCL-110	NIPT-PLUS	25	2	165	65	2	2	Partner prenatal screening institutions-1	Twin pregnancy	Low-Risk-Group	Low-Risk	Low-Risk	No	None	Live Birth	Normal	13927382
LXCL-111	NIPT-PLUS	13	1	159	81	2	4	Partner prenatal screening institutions-6	AMA	High-Risk-Group	Low-Risk	Low-Risk	No	None	Live Birth	Normal	13285182
LXCL-112	NIPT-PLUS	17	1	164	55	4	2	Prenatal diagnosis center	Routine screening	Low-Risk-Group	Low-Risk	Low-Risk	No	None	Live Birth	Normal	12830017
LXCL-113	NIPT-PLUS	15	1	157	59.8	1	2	Prenatal diagnosis center	AMSS	High-Risk-Group	Low-Risk	Low-Risk	No	None	Live Birth	Normal	14659901
LXCL-114	NIPT-PLUS	17	1	162	47	3	1	Partner prenatal screening institutions-3	PFA	High-Risk-Group	Low-Risk	Low-Risk	No	None	Live Birth	Normal	12208217
LXCL-115	NIPT-PLUS	15	1	160	55.5	1	2	Partner prenatal screening institutions-1	PFA	High-Risk-Group	Low-Risk	Low-Risk	No	None	Live Birth	Normal	12493288
LXCL-116	NIPT-PLUS	12	2	155	60	3	1	Partner prenatal screening institutions-1	AMA	High-Risk-Group	Low-Risk	Low-Risk	No	None	Live Birth	Normal	12626607
LXCL-117	NIPT-PLUS	28	1	152	60.8	1	3	Prenatal diagnosis center	AMSS	High-Risk-Group	Low-Risk	Low-Risk	No	None	Live Birth	Normal	12614949
LXCL-118	NIPT-PLUS	12	1	155	81	2	4	Prenatal diagnosis center	Routine screening	Low-Risk-Group	Low-Risk	Low-Risk	No	None	Live Birth	Normal	11505444
LXCL-119	NIPT-PLUS	14	1	163	56	6	1	Prenatal diagnosis center	AMSS	High-Risk-Group	Low-Risk	Low-Risk	No	None	Live Birth	Normal	11723521
LXCL-120	NIPT-PLUS	28	1	155	65	2	1	Prenatal diagnosis center	AMA	High-Risk-Group	Low-Risk	Low-Risk	No	None	Live Birth	Normal	11918234
LXCL-121	NIPT-PLUS	30	1	157	55	3	1	Prenatal diagnosis center	Routine screening	Low-Risk-Group	Low-Risk	Low-Risk	No	None	Live Birth	Normal	13111433
LXCL-122	NIPT-PLUS	15	2	156	68	3	4	Partner prenatal screening institutions-1	Twin pregnancy	Low-Risk-Group	Low-Risk	Low-Risk	No	None	Live Birth	Normal	11834176
LXCL-123	NIPT-PLUS	18	1	160	58	3	1	Prenatal diagnosis center	AMA	High-Risk-Group	Low-Risk	Low-Risk	No	None	Live Birth	Normal	14509199
LXCL-124	NIPT-PLUS	20	1	166	78.5	1	1	Prenatal diagnosis center	PFA	High-Risk-Group	Low-Risk	Low-Risk	No	None	Live Birth	Normal	12433053
LXCL-125	NIPT-PLUS	18	1	172	65	2	3	Prenatal diagnosis center	AMA	High-Risk-Group	Low-Risk	Low-Risk	No	None	Live Birth	Normal	12987508
LXCL-126	NIPT-PLUS	20	1	155	45	1	3	Prenatal diagnosis center	Routine screening	Low-Risk-Group	Low-Risk	Low-Risk	No	None	Live Birth	Normal	13811173
LXCL-127	NIPT-PLUS	16	1	170	48.6	1	1	Partner prenatal screening institutions-2	IVF	Low-Risk-Group	Low-Risk	Low-Risk	No	None	Live Birth	Normal	11595930
LXCL-128	NIPT-PLUS	17	1	165	52	2	1	Partner prenatal screening institutions-1	AMA	High-Risk-Group	Low-Risk	Low-Risk	No	None	Live Birth	Normal	11091479
LXCL-129	NIPT-PLUS	28	1	160	56	1	1	Partner prenatal screening institutions-1	AMA	High-Risk-Group	Low-Risk	Low-Risk	No	None	Live Birth	Normal	14575926
LXCL-130	NIPT-PLUS	14	1	155	66	4	3	Prenatal diagnosis center	IVF	Low-Risk-Group	Low-Risk	Low-Risk	No	None	Live Birth	Normal	14280065
LXCL-131	NIPT-PLUS	16	1	155	45	4	1	Prenatal diagnosis center	AMSS	High-Risk-Group	Low-Risk	Low-Risk	No	None	Live Birth	Normal	13457032
LXCL-132	NIPT-PLUS	16	1	158	55	2	1	Partner prenatal screening institutions-5	Routine screening	Low-Risk-Group	Low-Risk	Low-Risk	No	None	Live Birth	Normal	12844829
LXCL-133	NIPT-PLUS	15	1	170	65	1	2	Prenatal diagnosis center	AMA	High-Risk-Group	Low-Risk	Low-Risk	No	None	Live Birth	Normal	13914634
LXCL-134	NIPT-PLUS	14	1	150	76	1	3	Prenatal diagnosis center	Routine screening	Low-Risk-Group	Low-Risk	Low-Risk	No	None	Live Birth	Normal	11878326
LXCL-135	NIPT-PLUS	15	1	167	50	2	3	Prenatal diagnosis center	IVF	Low-Risk-Group	Low-Risk	Low-Risk	No	None	Live Birth	Normal	12347993
LXCL-136	NIPT-PLUS	16	1	151	68	2	1	Partner prenatal screening institutions-1	AMA	High-Risk-Group	Low-Risk	Low-Risk	No	None	Live Birth	Normal	13469505
LXCL-137	NIPT-PLUS	15	1	170	57	3	3	Prenatal diagnosis center	AMSS	High-Risk-Group	RAAs	RAAs-T10	Yes	46,XN	Live Birth	Normal	11761692
LXCL-138	NIPT-PLUS	14	1	163	72.5	1	5	Prenatal diagnosis center	AMA	High-Risk-Group	Low-Risk	Low-Risk	No	None	Live Birth	Normal	13690705
LXCL-139	NIPT-PLUS	21	2	165	47	2	3	Partner prenatal screening institutions-1	Twin pregnancy	Low-Risk-Group	Low-Risk	Low-Risk	No	None	Live Birth	Normal	13841366
LXCL-140	NIPT-PLUS	20	1	162	50.4	3	2	Prenatal diagnosis center	AMA	High-Risk-Group	Low-Risk	Low-Risk	No	None	Live Birth	Normal	13945970
LXCL-141	NIPT-PLUS	17	1	165	57.1	1	2	Prenatal diagnosis center	AMA	High-Risk-Group	Low-Risk	Low-Risk	No	None	Live Birth	Normal	13303469
LXCL-142	NIPT-PLUS	20	1	169	41	4	3	Prenatal diagnosis center	AMA	High-Risk-Group	Low-Risk	Low-Risk	No	None	Live Birth	Normal	13776690
LXCL-143	NIPT-PLUS	16	1	165	55	3	1	Prenatal diagnosis center	IVF	Low-Risk-Group	Low-Risk	Low-Risk	No	None	Live Birth	Normal	14266162
LXCL-144	NIPT-PLUS	16	1	165	65	4	4	Partner prenatal screening institutions-1	AMA	High-Risk-Group	Low-Risk	Low-Risk	No	None	Live Birth	Normal	13189820
LXCL-145	NIPT-PLUS	12	1	167	75	3	1	Prenatal diagnosis center	AMA	High-Risk-Group	Low-Risk	Low-Risk	No	None	Live Birth	Normal	14688178
LXCL-146	NIPT-PLUS	13	1	158	50	2	4	Prenatal diagnosis center	AMA	High-Risk-Group	Low-Risk	Low-Risk	No	None	Live Birth	Normal	14704248
LXCL-147	NIPT-PLUS	15	1	165	50	4	1	Partner prenatal screening institutions-2	AMSS	High-Risk-Group	Low-Risk	Low-Risk	No	None	Live Birth	Normal	13569557
LXCL-148	NIPT-PLUS	13	1	156	58	1	4	Prenatal diagnosis center	UA	High-Risk-Group	Common trisomies	Chr18high-risk	Yes	46,XN	Live Birth	Normal	10894328
LXCL-149	NIPT-PLUS	14	1	161	63	1	1	Partner prenatal screening institutions-1	AMA	High-Risk-Group	CNVs	CNV-Dup (22)(q11.21);size: 2.2 M	Yes	Dup (22)(q11.21);size: 2.0 M	Live Birth	Normal	11622208
LXCL-150	NIPT-PLUS	24	1	167	46	3	1	Partner prenatal screening institutions-1	Routine screening	Low-Risk-Group	Low-Risk	Low-Risk	No	None	Live Birth	Normal	14315797
LXCL-151	NIPT-PLUS	16	1	150	73	3	3	Prenatal diagnosis center	Routine screening	Low-Risk-Group	Low-Risk	Low-Risk	No	None	Live Birth	Normal	14667745
LXCL-152	NIPT-PLUS	20	1	160	60	3	2	Prenatal diagnosis center	AMA	High-Risk-Group	Low-Risk	Low-Risk	No	None	Live Birth	Normal	13925418
LXCL-153	NIPT-PLUS	12	1	166	62	3	3	Prenatal diagnosis center	Routine screening	Low-Risk-Group	Low-Risk	Low-Risk	No	None	Live Birth	Normal	12708977
LXCL-154	NIPT-PLUS	16	1	160	55	5	2	Prenatal diagnosis center	Routine screening	Low-Risk-Group	Low-Risk	Low-Risk	No	None	Live Birth	Normal	10480235
LXCL-155	NIPT-PLUS	16	1	159	78	3	3	Prenatal diagnosis center	Routine screening	Low-Risk-Group	Low-Risk	Low-Risk	No	None	Live Birth	Normal	13519787
LXCL-156	NIPT-PLUS	14	1	162	50	2	1	Prenatal diagnosis center	AMA	High-Risk-Group	Low-Risk	Low-Risk	No	None	Live Birth	Normal	14329067
LXCL-157	NIPT-PLUS	20	1	164	50	2	2	Prenatal diagnosis center	AMSS	High-Risk-Group	Low-Risk	Low-Risk	No	None	Live Birth	Normal	14069159
LXCL-158	NIPT-PLUS	18	1	165	55.5	1	2	Partner prenatal screening institutions-1	UA	High-Risk-Group	Low-Risk	Low-Risk	No	None	Live Birth	Normal	14201636
LXCL-159	NIPT-PLUS	15	1	156	62	4	1	Partner prenatal screening institutions-1	AMA	High-Risk-Group	Low-Risk	Low-Risk	No	None	Live Birth	Normal	14603208
LXCL-160	NIPT-PLUS	18	1	158	63	4	2	Partner prenatal screening institutions-1	AMSS	High-Risk-Group	Low-Risk	Low-Risk	No	None	Live Birth	Normal	13946485
LXCL-161	NIPT-PLUS	12	1	153	47	1	1	Prenatal diagnosis center	Routine screening	Low-Risk-Group	Low-Risk	Low-Risk	No	None	Live Birth	Normal	11209009
LXCL-162	NIPT-PLUS	16	1	166	49.1	1	1	Partner prenatal screening institutions-6	Routine screening	Low-Risk-Group	Low-Risk	Low-Risk	No	None	Live Birth	Normal	12145049
LXCL-163	NIPT-PLUS	30	1	162	44	1	5	Prenatal diagnosis center	AMSS	High-Risk-Group	Low-Risk	Low-Risk	No	None	Live Birth	Normal	14273793
LXCL-164	NIPT-PLUS	15	1	164	45	1	2	Partner prenatal screening institutions-6	AMA	High-Risk-Group	Low-Risk	Low-Risk	No	None	Live Birth	Normal	13482382
LXCL-165	NIPT-PLUS	30	1	155	70	1	1	Prenatal diagnosis center	Routine screening	Low-Risk-Group	Low-Risk	Low-Risk	No	None	Live Birth	Normal	12766818
LXCL-166	NIPT-PLUS	18	1	163	50.5	1	1	Prenatal diagnosis center	Routine screening	Low-Risk-Group	Low-Risk	Low-Risk	No	None	Live Birth	Normal	11320353
LXCL-167	NIPT-PLUS	15	1	170	79.6	2	3	Partner prenatal screening institutions-1	Routine screening	Low-Risk-Group	Low-Risk	Low-Risk	No	None	Live Birth	Normal	13409121
LXCL-168	NIPT-PLUS	18	1	158	52	3	2	Prenatal diagnosis center	Routine screening	Low-Risk-Group	Low-Risk	Low-Risk	No	None	Live Birth	Normal	12765008
LXCL-169	NIPT-PLUS	17	1	163	55.4	2	3	Prenatal diagnosis center	Routine screening	Low-Risk-Group	Low-Risk	Low-Risk	No	None	Live Birth	Normal	14211609
LXCL-170	NIPT-PLUS	15	1	160	48	2	2	Partner prenatal screening institutions-1	Routine screening	Low-Risk-Group	Low-Risk	Low-Risk	No	None	Live Birth	Normal	11061736
LXCL-171	NIPT-PLUS	16	1	155	75	4	2	Prenatal diagnosis center	AMA	High-Risk-Group	Low-Risk	Low-Risk	No	None	Live Birth	Normal	11836373
LXCL-172	NIPT-PLUS	17	1	167	60	4	1	Partner prenatal screening institutions-1	AMA	High-Risk-Group	Low-Risk	Low-Risk	No	None	Live Birth	Normal	13003572
LXCL-173	NIPT-PLUS	16	1	160	54	2	3	Prenatal diagnosis center	Routine screening	Low-Risk-Group	Low-Risk	Low-Risk	No	None	Live Birth	Normal	12663386
LXCL-174	NIPT-PLUS	15	1	155	53	1	2	Prenatal diagnosis center	Routine screening	Low-Risk-Group	Low-Risk	Low-Risk	No	None	Live Birth	Normal	14134084
LXCL-175	NIPT-PLUS	15	1	153	69	1	1	Prenatal diagnosis center	AMSS	High-Risk-Group	Low-Risk	Low-Risk	No	None	Live Birth	Normal	10853813
LXCL-176	NIPT-PLUS	15	1		61.5	1	3	Partner prenatal screening institutions-1	Routine screening	Low-Risk-Group	Low-Risk	Low-Risk	No	None	Live Birth	Normal	10180870
LXCL-177	NIPT-PLUS	15	1	158	46	6	1	Prenatal diagnosis center	Routine screening	Low-Risk-Group	Low-Risk	Low-Risk	No	None	Live Birth	Normal	13296470
LXCL-178	NIPT-PLUS	30	1	158	61	1	3	Partner prenatal screening institutions-2	Routine screening	Low-Risk-Group	Low-Risk	Low-Risk	No	None	Live Birth	Normal	13933503
LXCL-179	NIPT-PLUS	14	1	165	47	3	1	Partner prenatal screening institutions-1	AMA	High-Risk-Group	Low-Risk	Low-Risk	No	None	Live Birth	Normal	12274428
LXCL-180	NIPT-PLUS	14	1	164	65.5	3	2	Partner prenatal screening institutions-5	Routine screening	Low-Risk-Group	Low-Risk	Low-Risk	No	None	Live Birth	Normal	13900658
LXCL-181	NIPT-PLUS	16	1	166	46	4	2	Partner prenatal screening institutions-1	AMA	High-Risk-Group	Low-Risk	Low-Risk	No	None	Live Birth	Normal	12767618
LXCL-182	NIPT-PLUS	21	2	162	53	1	4	Partner prenatal screening institutions-1	Twin pregnancy	Low-Risk-Group	Low-Risk	Low-Risk	No	None	Live Birth	Normal	14593731
LXCL-183	NIPT-PLUS	14	1	162	70.5	4	2	Partner prenatal screening institutions-6	AMSS	High-Risk-Group	Low-Risk	Low-Risk	No	None	Live Birth	Normal	14018297
LXCL-184	NIPT-PLUS	17	1	170	48	1	3	Partner prenatal screening institutions-2	Routine screening	Low-Risk-Group	Low-Risk	Low-Risk	No	None	Live Birth	Normal	12472235
LXCL-185	NIPT-PLUS	18	1	169	71	1	1	Prenatal diagnosis center	Routine screening	Low-Risk-Group	Low-Risk	Low-Risk	No	None	Live Birth	Normal	11723521
LXCL-186	NIPT-PLUS	17	1	160	58	1	4	Partner prenatal screening institutions-2	UA	High-Risk-Group	Low-Risk	Low-Risk	No	None	Live Birth	Normal	12274796
LXCL-187	NIPT-PLUS	14	1	164	58.4	1	4	Prenatal diagnosis center	Routine screening	Low-Risk-Group	Low-Risk	Low-Risk	No	None	Live Birth	Normal	13389461
LXCL-188	NIPT-PLUS	14	1	158	61	3	2	Prenatal diagnosis center	AMA	High-Risk-Group	Low-Risk	Low-Risk	No	None	Live Birth	Normal	13978480
LXCL-189	NIPT-PLUS	18	1	155	58	2	2	Prenatal diagnosis center	Routine screening	Low-Risk-Group	Low-Risk	Low-Risk	No	None	Live Birth	Normal	13074378
LXCL-190	NIPT-PLUS	23	1	158	55	1	3	Prenatal diagnosis center	AMA	High-Risk-Group	Low-Risk	Low-Risk	No	None	Live Birth	Normal	13533901
LXCL-191	NIPT-PLUS	28	2	153	56	5	5	Partner prenatal screening institutions-1	Twin pregnancy	Low-Risk-Group	Low-Risk	Low-Risk	No	None	Live Birth	Normal	11447247
LXCL-192	NIPT-PLUS	13	1	156	75.5	4	5	Prenatal diagnosis center	UA	High-Risk-Group	Low-Risk	Low-Risk	No	None	Live Birth	Normal	14010561
LXCL-193	NIPT-PLUS	16	2	158	49	1	3	Partner prenatal screening institutions-1	Twin pregnancy	Low-Risk-Group	Low-Risk	Low-Risk	No	None	Live Birth	Normal	14735505
LXCL-194	NIPT-PLUS	16	1	158	53.5	3	2	Partner prenatal screening institutions-1	AMSS	High-Risk-Group	Low-Risk	Low-Risk	No	None	Live Birth	Normal	14225100
LXCL-195	NIPT-PLUS	23	1	168	55	2	2	Prenatal diagnosis center	AMA	High-Risk-Group	Low-Risk	Low-Risk	No	None	Live Birth	Normal	12867162
LXCL-196	NIPT-PLUS	17	1	171	60	2	6	Prenatal diagnosis center	Routine screening	Low-Risk-Group	Low-Risk	Low-Risk	No	None	Live Birth	Normal	12377076
LXCL-197	NIPT-PLUS	15	1	163	54	2	1	Prenatal diagnosis center	AMSS	High-Risk-Group	Low-Risk	Low-Risk	No	None	Live Birth	Normal	13312760
LXCL-198	NIPT-PLUS	15	1	158	61	1	3	Prenatal diagnosis center	UA	High-Risk-Group	Low-Risk	Low-Risk	No	None	Live Birth	Normal	13696272
LXCL-199	NIPT-PLUS	15	1	160	51.4	2	2	Prenatal diagnosis center	AMA	High-Risk-Group	Low-Risk	Low-Risk	No	None	Live Birth	Normal	13427743
LXCL-200	NIPT-PLUS	15	1	161	78	2	1	Partner prenatal screening institutions-1	AMSS	High-Risk-Group	Low-Risk	Low-Risk	No	None	Live Birth	Normal	13478435
LXCL-201	NIPT-PLUS	14	1	158	55	3	2	Partner prenatal screening institutions-1	AMA	High-Risk-Group	Low-Risk	Low-Risk	No	None	Live Birth	Normal	13260850
LXCL-202	NIPT-PLUS	28	1	165	62	4	3	Prenatal diagnosis center	AMA	High-Risk-Group	Low-Risk	Low-Risk	No	None	Live Birth	Normal	11501661
LXCL-203	NIPT-PLUS	14	1		56	7	2	Partner prenatal screening institutions-5	AMA	High-Risk-Group	Low-Risk	Low-Risk	No	None	Live Birth	Normal	10838536
LXCL-204	NIPT-PLUS	15	1	158	72	1	3	Prenatal diagnosis center	AMA	High-Risk-Group	Low-Risk	Low-Risk	No	None	Live Birth	Normal	14437648
LXCL-205	NIPT-PLUS	15	1	156	40	2	2	Prenatal diagnosis center	Routine screening	Low-Risk-Group	Low-Risk	Low-Risk	No	None	Live Birth	Normal	12706454
LXCL-206	NIPT-PLUS	15	1	160	45	1	2	Prenatal diagnosis center	IVF	Low-Risk-Group	Low-Risk	Low-Risk	No	None	Live Birth	Normal	14410910
LXCL-207	NIPT-PLUS	17	2	165	60.6	2	2	Partner prenatal screening institutions-2	AMSS	High-Risk-Group	Low-Risk	Low-Risk	No	None	Live Birth	Normal	12154753
LXCL-208	NIPT-PLUS	18	1	160	65	3	1	Prenatal diagnosis center	Routine screening	Low-Risk-Group	Low-Risk	Low-Risk	No	None	Live Birth	Normal	12102804
LXCL-209	NIPT-PLUS	22	1	165	62.8	1	3	Prenatal diagnosis center	Routine screening	Low-Risk-Group	Low-Risk	Low-Risk	No	None	Live Birth	Normal	11115957
LXCL-210	NIPT-PLUS	18	1	164	59.5	1	1	Prenatal diagnosis center	Routine screening	Low-Risk-Group	Low-Risk	Low-Risk	No	None	Live Birth	Normal	13465662
LXCL-211	NIPT-PLUS	16	1	165	54	1	5	Partner prenatal screening institutions-1	AMSS	High-Risk-Group	Low-Risk	Low-Risk	No	None	Live Birth	Normal	14200873
LXCL-212	NIPT-PLUS	15	1	155	71	5	3	Prenatal diagnosis center	Routine screening	Low-Risk-Group	Low-Risk	Low-Risk	No	None	Live Birth	Normal	13285550
LXCL-213	NIPT-PLUS	15	1	162	68.5	1	3	Partner prenatal screening institutions-6	AMA	High-Risk-Group	Low-Risk	Low-Risk	No	None	Live Birth	Normal	12289494
LXCL-214	NIPT-PLUS	13	1	164	61	2	1	Partner prenatal screening institutions-1	Routine screening	Low-Risk-Group	Low-Risk	Low-Risk	No	None	Live Birth	Normal	12764463
LXCL-215	NIPT-PLUS	12	1	158	54.4	2	3	Partner prenatal screening institutions-3	AMA	High-Risk-Group	Low-Risk	Low-Risk	No	None	Live Birth	Normal	13603034
LXCL-216	NIPT-PLUS	13	1	168	56.3	4	2	Prenatal diagnosis center	Routine screening	Low-Risk-Group	Low-Risk	Low-Risk	No	None	Live Birth	Normal	12894159
LXCL-217	NIPT-PLUS	27	1	160	55	1	1	Prenatal diagnosis center	Routine screening	Low-Risk-Group	Low-Risk	Low-Risk	No	None	Live Birth	Normal	13076134
LXCL-218	NIPT-PLUS	15	1	160	61	1	2	Partner prenatal screening institutions-2	Routine screening	Low-Risk-Group	Low-Risk	Low-Risk	No	None	Live Birth	Normal	14632257
LXCL-219	NIPT-PLUS	15	1	168	62	2	1	Partner prenatal screening institutions-3	Routine screening	Low-Risk-Group	Low-Risk	Low-Risk	No	None	Live Birth	Normal	13482204
LXCL-220	NIPT-PLUS	28	1	156	60	1	2	Partner prenatal screening institutions-1	AMA	High-Risk-Group	Low-Risk	Low-Risk	No	None	Live Birth	Normal	13153576
LXCL-221	NIPT-PLUS	16	1	163	65	1	1	Prenatal diagnosis center	Routine screening	Low-Risk-Group	Low-Risk	Low-Risk	No	None	Live Birth	Normal	12212802
LXCL-222	NIPT-PLUS	20	1	160	63.2	1	3	Prenatal diagnosis center	IVF	Low-Risk-Group	Low-Risk	Low-Risk	No	None	Live Birth	Normal	14051086
LXCL-223	NIPT-PLUS	15	1	158	49	2	3	Prenatal diagnosis center	Routine screening	Low-Risk-Group	Low-Risk	Low-Risk	No	None	Live Birth	Normal	13730216
LXCL-224	NIPT-PLUS	12	1	162	60	4	2	Partner prenatal screening institutions-5	Routine screening	Low-Risk-Group	Low-Risk	Low-Risk	No	None	Live Birth	Normal	10249561
LXCL-225	NIPT-PLUS	16	1	163	52	4	4	Partner prenatal screening institutions-2	Routine screening	Low-Risk-Group	Low-Risk	Low-Risk	No	None	Live Birth	Normal	11387449
LXCL-226	NIPT-PLUS	16	1	155	57	1	3	Partner prenatal screening institutions-2	AMSS	High-Risk-Group	Low-Risk	Low-Risk	No	None	Live Birth	Normal	11966005
LXCL-227	NIPT-PLUS	12	1	154	53.5	3	1	Partner prenatal screening institutions-2	AMSS	High-Risk-Group	Low-Risk	Low-Risk	No	None	Live Birth	Normal	12643581
LXCL-228	NIPT-PLUS	14	1	163	60.1	3	2	Prenatal diagnosis center	UA	High-Risk-Group	Low-Risk	Low-Risk	No	None	Live Birth	Normal	12349221
LXCL-229	NIPT-PLUS	14	1	155	75	1	1	Prenatal diagnosis center	AMSS	High-Risk-Group	Low-Risk	Low-Risk	No	None	Live Birth	Normal	12492920
LXCL-230	NIPT-PLUS	18	1	165	55	3	1	Partner prenatal screening institutions-1	AMA	High-Risk-Group	Low-Risk	Low-Risk	No	None	Live Birth	Normal	11954483
LXCL-231	NIPT-PLUS	13	1	160	50	3	3	Partner prenatal screening institutions-4	PFA	High-Risk-Group	Low-Risk	Low-Risk	No	None	Live Birth	Normal	10249561
LXCL-232	NIPT-PLUS	16	1	160	68	5	1	Prenatal diagnosis center	Routine screening	Low-Risk-Group	Low-Risk	Low-Risk	No	None	Live Birth	Normal	13715880
LXCL-233	NIPT-PLUS	20	1	158	47	2	3	Prenatal diagnosis center	Routine screening	Low-Risk-Group	Low-Risk	Low-Risk	No	None	Live Birth	Normal	12818792
LXCL-234	NIPT-PLUS	20	1	158	69	2	4	Prenatal diagnosis center	AMA	High-Risk-Group	Low-Risk	Low-Risk	No	None	Live Birth	Normal	13840795
LXCL-235	NIPT-PLUS	28	1	156	54	2	2	Prenatal diagnosis center	Routine screening	Low-Risk-Group	Low-Risk	Low-Risk	No	None	Live Birth	Normal	12698162
LXCL-236	NIPT-PLUS	20	1	158	57	1	1	Partner prenatal screening institutions-3	Routine screening	Low-Risk-Group	Low-Risk	Low-Risk	No	None	Live Birth	Normal	13246822
LXCL-237	NIPT-PLUS	27	1	155	45	3	2	Prenatal diagnosis center	AMSS	High-Risk-Group	Low-Risk	Low-Risk	No	None	Live Birth	Normal	13282959
LXCL-238	NIPT-PLUS	28	2	158	70	2	2	Partner prenatal screening institutions-1	Twin pregnancy	Low-Risk-Group	Low-Risk	Low-Risk	No	None	Live Birth	Normal	14309616
LXCL-239	NIPT-PLUS	23	1	156	57	1	3	Prenatal diagnosis center	IVF	Low-Risk-Group	Low-Risk	Low-Risk	No	None	Live Birth	Normal	13224078
LXCL-240	NIPT-PLUS	15	1	168	58	4	4	Prenatal diagnosis center	AMA	High-Risk-Group	Low-Risk	Low-Risk	No	None	Live Birth	Normal	12988975
LXCL-241	NIPT-PLUS	16	1	163	51	2	1	Partner prenatal screening institutions-1	AMSS	High-Risk-Group	Low-Risk	Low-Risk	No	None	Live Birth	Normal	12147164
LXCL-242	NIPT-PLUS	13	1	158	45	1	1	Prenatal diagnosis center	Routine screening	Low-Risk-Group	Low-Risk	Low-Risk	No	None	Live Birth	Normal	12258006
LXCL-243	NIPT-PLUS	23	1	162	53	2	4	Prenatal diagnosis center	AMSS	High-Risk-Group	Low-Risk	Low-Risk	No	None	Live Birth	Normal	11118606
LXCL-244	NIPT-PLUS	13	1	160	51.3	3	4	Prenatal diagnosis center	Routine screening	Low-Risk-Group	Low-Risk	Low-Risk	No	None	Live Birth	Normal	12796853
LXCL-245	NIPT-PLUS	16	1	158	61	4	1	Partner prenatal screening institutions-1	Routine screening	Low-Risk-Group	Low-Risk	Low-Risk	No	None	Live Birth	Normal	12808564
LXCL-246	NIPT-PLUS	15	1	160	44	3	1	Prenatal diagnosis center	AMSS	High-Risk-Group	Low-Risk	Low-Risk	No	None	Live Birth	Normal	14642168
LXCL-247	NIPT-PLUS	15	1	150	67	1	2	Partner prenatal screening institutions-1	AMA	High-Risk-Group	Low-Risk	Low-Risk	No	None	Live Birth	Normal	12414910
LXCL-248	NIPT-PLUS	15	1	168	48	1	3	Partner prenatal screening institutions-1	AMA	High-Risk-Group	Low-Risk	Low-Risk	No	None	Live Birth	Normal	14303712
LXCL-249	NIPT-PLUS	14	1	158	51.5	3	3	Prenatal diagnosis center	AMSS	High-Risk-Group	Low-Risk	Low-Risk	No	None	Live Birth	Normal	13816153
LXCL-250	NIPT-PLUS	28	2	158	56.5	2	4	Prenatal diagnosis center	Twin pregnancy	Low-Risk-Group	Low-Risk	Low-Risk	No	None	Live Birth	Normal	13477881
LXCL-251	NIPT-PLUS	20	1	165	63	4	4	Partner prenatal screening institutions-1	AMA	High-Risk-Group	Low-Risk	Low-Risk	No	None	Live Birth	Normal	13779355
LXCL-252	NIPT-PLUS	16	1	152	48	4	2	Prenatal diagnosis center	AMA	High-Risk-Group	Low-Risk	Low-Risk	No	None	Live Birth	Normal	11389774
LXCL-253	NIPT-PLUS	15	1	156	61	2	2	Prenatal diagnosis center	AMA	High-Risk-Group	Low-Risk	Low-Risk	No	None	Live Birth	Normal	11582659
LXCL-254	NIPT-PLUS	16	2	162	55	2	1	Partner prenatal screening institutions-1	Twin pregnancy	Low-Risk-Group	Low-Risk	Low-Risk	No	None	Live Birth	Normal	13460129
LXCL-255	NIPT-PLUS	19	1	162	53	4	4	Prenatal diagnosis center	UA	High-Risk-Group	Low-Risk	Low-Risk	No	None	Live Birth	Normal	13061660
LXCL-256	NIPT-PLUS	22	1	163	62.5	2	2	Prenatal diagnosis center	AMA	High-Risk-Group	Low-Risk	Low-Risk	No	None	Live Birth	Normal	12094303
LXCL-257	NIPT-PLUS	22	1	169	65.1	4	1	Partner prenatal screening institutions-1	AMSS	High-Risk-Group	Low-Risk	Low-Risk	No	None	Live Birth	Normal	13806485
LXCL-258	NIPT-PLUS	16	1	163	67.3	1	4	Prenatal diagnosis center	Routine screening	Low-Risk-Group	Low-Risk	Low-Risk	No	None	Live Birth	Normal	11862576
LXCL-259	NIPT-PLUS	30	1	165	52.5	1	1	Partner prenatal screening institutions-1	AMSS	High-Risk-Group	Low-Risk	Low-Risk	No	None	Live Birth	Normal	13565212
LXCL-260	NIPT-PLUS	20	1	158	61.5	3	4	Prenatal diagnosis center	AMA	High-Risk-Group	Low-Risk	Low-Risk	No	None	Live Birth	Normal	14255783
LXCL-261	NIPT-PLUS	16	1	157	50	1	2	Prenatal diagnosis center	AMA	High-Risk-Group	Low-Risk	Low-Risk	No	None	Live Birth	Normal	13033450
LXCL-262	NIPT-PLUS	26	1	150	59	1	2	Prenatal diagnosis center	Routine screening	Low-Risk-Group	Low-Risk	Low-Risk	No	None	Live Birth	Normal	12105689
LXCL-263	NIPT-PLUS	22	1	164	76	2	5	Partner prenatal screening institutions-3	Routine screening	Low-Risk-Group	Low-Risk	Low-Risk	No	None	Live Birth	Normal	13831348
LXCL-264	NIPT-PLUS	15	1	160	75	2	2	Prenatal diagnosis center	AMSS	High-Risk-Group	Low-Risk	Low-Risk	No	None	Live Birth	Normal	14121577
LXCL-265	NIPT-PLUS	16	1	159	54.4	4	4	Partner prenatal screening institutions-1	AMSS	High-Risk-Group	Low-Risk	Low-Risk	No	None	Live Birth	Normal	13841402
LXCL-266	NIPT-PLUS	12	1	162	54	3	3	Partner prenatal screening institutions-1	AMA	High-Risk-Group	Low-Risk	Low-Risk	No	None	Live Birth	Normal	11832836
LXCL-267	NIPT-PLUS	17	2	161	61	2	1	Prenatal diagnosis center	Twin pregnancy	Low-Risk-Group	Low-Risk	Low-Risk	No	None	Live Birth	Normal	13640240
LXCL-268	NIPT-PLUS	15	1	168	56.38	2	1	Prenatal diagnosis center	AMSS	High-Risk-Group	Low-Risk	Low-Risk	No	None	Live Birth	Normal	13105944
LXCL-269	NIPT-PLUS	25	1	158	50	1	2	Prenatal diagnosis center	AMA	High-Risk-Group	Low-Risk	Low-Risk	No	None	Live Birth	Normal	11164287
LXCL-270	NIPT-PLUS	17	1	155	48	2	1	Prenatal diagnosis center	Routine screening	Low-Risk-Group	Low-Risk	Low-Risk	No	None	Live Birth	Normal	13257666
LXCL-271	NIPT-PLUS	15	1	160	74	1	1	Partner prenatal screening institutions-1	AMA	High-Risk-Group	Low-Risk	Low-Risk	No	None	Live Birth	Normal	14729648
LXCL-272	NIPT-PLUS	21	1	162	49	2	2	Prenatal diagnosis center	AMSS	High-Risk-Group	Low-Risk	Low-Risk	No	None	Live Birth	Normal	11122973
LXCL-273	NIPT-PLUS	17	1	150	50	1	1	Prenatal diagnosis center	AMSS	High-Risk-Group	Low-Risk	Low-Risk	No	None	Live Birth	Normal	11877681
LXCL-274	NIPT-PLUS	21	1	162	59.6	1	2	Partner prenatal screening institutions-1	AMSS	High-Risk-Group	Low-Risk	Low-Risk	No	None	Live Birth	Normal	13423783
LXCL-275	NIPT-PLUS	17	1	168	65	1	4	Prenatal diagnosis center	AMA	High-Risk-Group	Low-Risk	Low-Risk	No	None	Live Birth	Normal	13219113
LXCL-276	NIPT-PLUS	17	1	168	45	2	1	Partner prenatal screening institutions-1	IVF	Low-Risk-Group	Low-Risk	Low-Risk	No	None	Live Birth	Normal	12374341
LXCL-277	NIPT-PLUS	20	1	164	55	2	1	Partner prenatal screening institutions-1	Routine screening	Low-Risk-Group	Low-Risk	Low-Risk	No	None	Live Birth	Normal	13768822
LXCL-278	NIPT-PLUS	16	1	163	50	1	4	Partner prenatal screening institutions-1	Routine screening	Low-Risk-Group	Low-Risk	Low-Risk	No	None	Live Birth	Normal	14695022
LXCL-279	NIPT-PLUS	12	1	163	56.7	2	4	Partner prenatal screening institutions-2	Routine screening	Low-Risk-Group	Low-Risk	Low-Risk	No	None	Live Birth	Normal	12454460
LXCL-280	NIPT-PLUS	15	1	170	59	3	1	Prenatal diagnosis center	AMSS	High-Risk-Group	Low-Risk	Low-Risk	No	None	Live Birth	Normal	12728101
LXCL-281	NIPT-PLUS	15	1	158	67.8	1	1	Partner prenatal screening institutions-1	Routine screening	Low-Risk-Group	Low-Risk	Low-Risk	No	None	Live Birth	Normal	13013468
LXCL-282	NIPT-PLUS	17	1	160	50.7	2	1	Prenatal diagnosis center	AMSS	High-Risk-Group	Low-Risk	Low-Risk	No	None	Live Birth	Normal	12926694
LXCL-283	NIPT-PLUS	15	2	164	46	1	1	Partner prenatal screening institutions-3	Twin pregnancy	Low-Risk-Group	Low-Risk	Low-Risk	No	None	Live Birth	Normal	14176731
LXCL-284	NIPT-PLUS	21	1	162	53	2	1	Prenatal diagnosis center	AMA	High-Risk-Group	Low-Risk	Low-Risk	No	None	Live Birth	Normal	14178034
LXCL-285	NIPT-PLUS	12	1	156.5	60	1	1	Prenatal diagnosis center	AMA	High-Risk-Group	Low-Risk	Low-Risk	No	None	Live Birth	Normal	13007177
LXCL-286	NIPT-PLUS	15	2	159	52.5	2	1	Partner prenatal screening institutions-1	AMA	High-Risk-Group	Low-Risk	Low-Risk	No	None	Live Birth	Normal	11308650
LXCL-287	NIPT-PLUS	20	1	167	57	1	1	Partner prenatal screening institutions-3	AMSS	High-Risk-Group	Low-Risk	Low-Risk	No	None	Live Birth	Normal	14216097
LXCL-288	NIPT-PLUS	16	1	164	86	2	3	Partner prenatal screening institutions-1	AMA	High-Risk-Group	Low-Risk	Low-Risk	No	None	Live Birth	Normal	13210187
LXCL-289	NIPT-PLUS	15	1	167	63	4	2	Prenatal diagnosis center	AMSS	High-Risk-Group	Low-Risk	Low-Risk	No	None	Live Birth	Normal	10771530
LXCL-290	NIPT-PLUS	15	1	155	60	1	3	Prenatal diagnosis center	AMSS	High-Risk-Group	Low-Risk	Low-Risk	No	None	Live Birth	Normal	12055967
LXCL-291	NIPT-PLUS	18	1	155	61	2	1	Prenatal diagnosis center	Routine screening	Low-Risk-Group	Low-Risk	Low-Risk	No	None	Live Birth	Normal	14663235
LXCL-292	NIPT-PLUS	15	1	166	60	1	2	Prenatal diagnosis center	Routine screening	Low-Risk-Group	Low-Risk	Low-Risk	No	None	Live Birth	Normal	11836005
LXCL-293	NIPT-PLUS	17	1	163	65	2	2	Prenatal diagnosis center	Routine screening	Low-Risk-Group	Low-Risk	Low-Risk	No	None	Live Birth	Normal	12199431
LXCL-294	NIPT-PLUS	15	1	155	57	2	3	Prenatal diagnosis center	AMA	High-Risk-Group	Low-Risk	Low-Risk	No	None	Live Birth	Normal	13076439
LXCL-295	NIPT-PLUS	14	1	172	61.5	3	1	Prenatal diagnosis center	AMA	High-Risk-Group	Low-Risk	Low-Risk	No	None	Live Birth	Normal	12884808
LXCL-296	NIPT-PLUS	20	1	163	43	1	2	Prenatal diagnosis center	AMSS	High-Risk-Group	Low-Risk	Low-Risk	No	None	Live Birth	Normal	13288278
LXCL-297	NIPT-PLUS	15	1	160	44	1	5	Prenatal diagnosis center	AMSS	High-Risk-Group	Low-Risk	Low-Risk	No	None	Live Birth	Normal	10180870
LXCL-298	NIPT-PLUS	20	1	158	74	3	1	Prenatal diagnosis center	Routine screening	Low-Risk-Group	Low-Risk	Low-Risk	No	None	Live Birth	Normal	13354737
LXCL-299	NIPT-PLUS	17	1	170	57	3	3	Prenatal diagnosis center	AMSS	High-Risk-Group	Low-Risk	Low-Risk	No	None	Live Birth	Normal	13040015
LXCL-300	NIPT-PLUS	14	1	160	50	4	1	Partner prenatal screening institutions-1	AMSS	High-Risk-Group	Low-Risk	Low-Risk	No	None	Live Birth	Normal	13720458
LXCL-301	NIPT-PLUS	17	1	160	73	1	2	Prenatal diagnosis center	AMSS	High-Risk-Group	Low-Risk	Low-Risk	No	None	Live Birth	Normal	13951500
LXCL-302	NIPT-PLUS	13	1	160	45	2	2	Prenatal diagnosis center	AMSS	High-Risk-Group	Low-Risk	Low-Risk	No	None	Live Birth	Normal	10838536
LXCL-303	NIPT-PLUS	17	1	158	49	1	3	Prenatal diagnosis center	Routine screening	Low-Risk-Group	Low-Risk	Low-Risk	No	None	Live Birth	Normal	12821804
LXCL-304	NIPT-PLUS	28	1	164	63	4	1	Prenatal diagnosis center	Routine screening	Low-Risk-Group	Low-Risk	Low-Risk	No	None	Live Birth	Normal	12718485
LXCL-305	NIPT-PLUS	17	1	167	77	3	3	Prenatal diagnosis center	AMA	High-Risk-Group	Low-Risk	Low-Risk	No	None	Live Birth	Normal	10502672
LXCL-306	NIPT-PLUS	30	1	160	53	1	4	Prenatal diagnosis center	AMA	High-Risk-Group	Low-Risk	Low-Risk	No	None	Live Birth	Normal	13302967
LXCL-307	NIPT-PLUS	16	1	160	63.5	3	2	Partner prenatal screening institutions-1	AMA	High-Risk-Group	Low-Risk	Low-Risk	No	None	Live Birth	Normal	12203225
LXCL-308	NIPT-PLUS	17	1	165	53.6	3	2	Prenatal diagnosis center	AMSS	High-Risk-Group	Low-Risk	Low-Risk	No	None	Live Birth	Normal	13254870
LXCL-309	NIPT-PLUS	14	1	165	69	2	1	Prenatal diagnosis center	AMSS	High-Risk-Group	Low-Risk	Low-Risk	No	None	Live Birth	Normal	13218912
LXCL-310	NIPT-PLUS	15	1	168	62.2	1	1	Partner prenatal screening institutions-1	AMA	High-Risk-Group	Low-Risk	Low-Risk	No	None	Live Birth	Normal	13522606
LXCL-311	NIPT-PLUS	12	1	164	56.5	2	4	Prenatal diagnosis center	Routine screening	Low-Risk-Group	Low-Risk	Low-Risk	No	None	Live Birth	Normal	12168690
LXCL-312	NIPT-PLUS	12	1	165	58	2	3	Prenatal diagnosis center	Routine screening	Low-Risk-Group	Low-Risk	Low-Risk	No	None	Live Birth	Normal	12302798
LXCL-313	NIPT-PLUS	15	1	161	50	1	1	Prenatal diagnosis center	Routine screening	Low-Risk-Group	Low-Risk	Low-Risk	No	None	Live Birth	Normal	13151634
LXCL-314	NIPT-PLUS	13	1	158	58.3	3	2	Prenatal diagnosis center	AMA	High-Risk-Group	Low-Risk	Low-Risk	No	None	Live Birth	Normal	12747709
LXCL-315	NIPT-PLUS	14	1	168	60.4	1	1	Partner prenatal screening institutions-2	AMA	High-Risk-Group	Low-Risk	Low-Risk	No	None	Live Birth	Normal	13079700
LXCL-316	NIPT-PLUS	20	1	155	43.9	3	1	Partner prenatal screening institutions-4	AMA	High-Risk-Group	Low-Risk	Low-Risk	No	None	Live Birth	Normal	13609266
LXCL-317	NIPT-PLUS	12	1	167	62	4	2	Prenatal diagnosis center	Routine screening	Low-Risk-Group	Low-Risk	Low-Risk	No	None	Live Birth	Normal	13065893
LXCL-318	NIPT-PLUS	15	1	150	70	4	3	Prenatal diagnosis center	AMSS	High-Risk-Group	Low-Risk	Low-Risk	No	None	Live Birth	Normal	10187082
LXCL-319	NIPT-PLUS	16	1	164	65.1	2	1	Prenatal diagnosis center	AMSS	High-Risk-Group	Low-Risk	Low-Risk	No	None	Live Birth	Normal	13786128
LXCL-320	NIPT-PLUS	16	1	155	76.5	1	3	Prenatal diagnosis center	AMA	High-Risk-Group	Low-Risk	Low-Risk	No	None	Live Birth	Normal	13788194
LXCL-321	NIPT-PLUS	16	1	158	46.6	5	3	Prenatal diagnosis center	Routine screening	Low-Risk-Group	Low-Risk	Low-Risk	No	None	Live Birth	Normal	12248584
LXCL-322	NIPT-PLUS	18	1	160	64	2	3	Partner prenatal screening institutions-1	AMA	High-Risk-Group	Low-Risk	Low-Risk	No	None	Live Birth	Normal	14080213
LXCL-323	NIPT-PLUS	19	1	176	52	3	1	Partner prenatal screening institutions-1	Routine screening	Low-Risk-Group	Low-Risk	Low-Risk	No	None	Live Birth	Normal	14102305
LXCL-324	NIPT-PLUS	16	1	153	52	2	2	Prenatal diagnosis center	Routine screening	Low-Risk-Group	Low-Risk	Low-Risk	No	None	Live Birth	Normal	13897722
LXCL-325	NIPT-PLUS	15	1	168	68.7	1	1	Prenatal diagnosis center	AMA	High-Risk-Group	Low-Risk	Low-Risk	No	None	Live Birth	Normal	12818560
LXCL-326	NIPT-PLUS	28	1	168	60.5	2	1	Prenatal diagnosis center	Routine screening	Low-Risk-Group	Low-Risk	Low-Risk	No	None	Live Birth	Normal	12826358
LXCL-327	NIPT-PLUS	15	1	158	61.8	1	1	Partner prenatal screening institutions-1	AMA	High-Risk-Group	Low-Risk	Low-Risk	No	None	Live Birth	Normal	13120361
LXCL-328	NIPT-PLUS	14	1	163	62	4	2	Partner prenatal screening institutions-5	Routine screening	Low-Risk-Group	Low-Risk	Low-Risk	No	None	Live Birth	Normal	14034292
LXCL-329	NIPT-PLUS	12	1	156	58.4	2	1	Prenatal diagnosis center	AMSS	High-Risk-Group	Low-Risk	Low-Risk	No	None	Live Birth	Normal	12959992
LXCL-330	NIPT-PLUS	20	1	158	57.5	1	1	Prenatal diagnosis center	Routine screening	Low-Risk-Group	Low-Risk	Low-Risk	No	None	Live Birth	Normal	13005081
LXCL-331	NIPT-PLUS	15	1	164	54	3	1	Prenatal diagnosis center	AMA	High-Risk-Group	Low-Risk	Low-Risk	No	None	Live Birth	Normal	11824221
LXCL-332	NIPT-PLUS	18	2	156	58	1	3	Partner prenatal screening institutions-1	Twin pregnancy	Low-Risk-Group	Low-Risk	Low-Risk	No	None	Live Birth	Normal	13198142
LXCL-333	NIPT-PLUS	18	1	165	71	3	1	Prenatal diagnosis center	AMA	High-Risk-Group	Low-Risk	Low-Risk	No	None	Live Birth	Normal	12389359
LXCL-334	NIPT-PLUS	15	1	167	55	2	2	Prenatal diagnosis center	AMSS	High-Risk-Group	Low-Risk	Low-Risk	No	None	Live Birth	Normal	13853582
LXCL-335	NIPT-PLUS	28	1	152	43	4	2	Partner prenatal screening institutions-1	Routine screening	Low-Risk-Group	Low-Risk	Low-Risk	No	None	Live Birth	Normal	11858096
LXCL-336	NIPT-PLUS	20	1	161	72	4	1	Prenatal diagnosis center	Routine screening	Low-Risk-Group	Low-Risk	Low-Risk	No	None	Live Birth	Normal	12748166
LXCL-337	NIPT-PLUS	16	1	155	55	1	2	Prenatal diagnosis center	AMA	High-Risk-Group	Low-Risk	Low-Risk	No	None	Live Birth	Normal	11488063
LXCL-338	NIPT-PLUS	28	1	158	65	4	1	Prenatal diagnosis center	AMA	High-Risk-Group	Low-Risk	Low-Risk	No	None	Live Birth	Normal	12692476
LXCL-339	NIPT-PLUS	16	1	162	62	4	1	Prenatal diagnosis center	UA	High-Risk-Group	Low-Risk	Low-Risk	No	None	Live Birth	Normal	14588358
LXCL-340	NIPT-PLUS	17	1	174	53	1	1	Prenatal diagnosis center	AMA	High-Risk-Group	Low-Risk	Low-Risk	No	None	Live Birth	Normal	12829358
LXCL-341	NIPT-PLUS	15	1	156	65	3	1	Partner prenatal screening institutions-1	AMA	High-Risk-Group	Low-Risk	Low-Risk	No	None	Live Birth	Normal	12140405
LXCL-342	NIPT-PLUS	18	1	165	70.5	5	2	Partner prenatal screening institutions-1	AMSS	High-Risk-Group	Low-Risk	Low-Risk	No	None	Live Birth	Normal	14107044
LXCL-343	NIPT-PLUS	15	1	156	45	2	3	Prenatal diagnosis center	Routine screening	Low-Risk-Group	Low-Risk	Low-Risk	No	None	Live Birth	Normal	13901552
LXCL-344	NIPT-PLUS	14	1	160	55.3	1	4	Partner prenatal screening institutions-2	Routine screening	Low-Risk-Group	Low-Risk	Low-Risk	No	None	Live Birth	Normal	12113202
LXCL-345	NIPT-PLUS	15	1	160	78	1	1	Prenatal diagnosis center	AMSS	High-Risk-Group	Low-Risk	Low-Risk	No	None	Live Birth	Normal	11191785
LXCL-346	NIPT-PLUS	17	1	165	59	1	6	Partner prenatal screening institutions-1	AMA	High-Risk-Group	Low-Risk	Low-Risk	No	None	Loss Follow-up	NA	12436959
LXCL-347	NIPT-PLUS	25	1	164	65	2	1	Prenatal diagnosis center	AMA	High-Risk-Group	Low-Risk	Low-Risk	No	None	Live Birth	Normal	14533953
LXCL-348	NIPT-PLUS	15	1	160	81	1	2	Partner prenatal screening institutions-2	Routine screening	Low-Risk-Group	Low-Risk	Low-Risk	No	None	Live Birth	Normal	11558095
LXCL-349	NIPT-PLUS	16	1	163	46.1	4	1	Partner prenatal screening institutions-1	AMA	High-Risk-Group	Low-Risk	Low-Risk	No	None	Live Birth	Normal	14118442
LXCL-350	NIPT-PLUS	20	1	160	60	2	1	Partner prenatal screening institutions-2	Routine screening	Low-Risk-Group	Low-Risk	Low-Risk	No	None	Live Birth	Normal	14720860
LXCL-351	NIPT-PLUS	17	1	160	51	1	4	Prenatal diagnosis center	Routine screening	Low-Risk-Group	Low-Risk	Low-Risk	No	None	Live Birth	Normal	11619345
LXCL-352	NIPT-PLUS	14	1	160	58	2	1	Partner prenatal screening institutions-1	AMSS	High-Risk-Group	Low-Risk	Low-Risk	No	None	Live Birth	Normal	13645706
LXCL-353	NIPT-PLUS	17	1	158	50.6	2	3	Prenatal diagnosis center	AMA	High-Risk-Group	Low-Risk	Low-Risk	No	None	Live Birth	Normal	14605870
LXCL-354	NIPT-PLUS	14	2	158	67.5	2	3	Partner prenatal screening institutions-1	Twin pregnancy	Low-Risk-Group	Low-Risk	Low-Risk	No	None	Live Birth	Normal	13759254
LXCL-355	NIPT-PLUS	16	1	163	55	3	1	Prenatal diagnosis center	AMSS	High-Risk-Group	Low-Risk	Low-Risk	No	None	Live Birth	Normal	11098602
LXCL-356	NIPT-PLUS	14	1	160	52	5	2	Prenatal diagnosis center	Routine screening	Low-Risk-Group	CNVs	CNV-Dup (2) (q37.3); size: 2.1 M	Yes	46,XN,Dup (2) (q37.3); size: 2.2 M	TOP	NA	13867414
LXCL-357	NIPT-PLUS	21	1	171	53	2	2	Prenatal diagnosis center	UA	High-Risk-Group	Low-Risk	Low-Risk	No	None	Live Birth	Normal	11614416
LXCL-358	NIPT-PLUS	17	1	166	50	4	2	Prenatal diagnosis center	AMA	High-Risk-Group	Low-Risk	Low-Risk	No	None	Live Birth	Normal	13722622
LXCL-359	NIPT-PLUS	16	1	158	62.8	2	1	Prenatal diagnosis center	AMA	High-Risk-Group	Low-Risk	Low-Risk	No	None	Live Birth	Normal	12702023
LXCL-360	NIPT-PLUS	17	2	158	77.5	4	1	Partner prenatal screening institutions-1	Twin pregnancy	Low-Risk-Group	Low-Risk	Low-Risk	No	None	Live Birth	Normal	11376356
LXCL-361	NIPT-PLUS	16	1	166	52	1	2	Prenatal diagnosis center	AMA	High-Risk-Group	Low-Risk	Low-Risk	No	None	Live Birth	Normal	14699458
LXCL-362	NIPT-PLUS	15	1	155	63	3	1	Prenatal diagnosis center	AMA	High-Risk-Group	Low-Risk	Low-Risk	No	None	Live Birth	Normal	14314846
LXCL-363	NIPT-PLUS	16	1	167	52	5	5	Prenatal diagnosis center	Routine screening	Low-Risk-Group	Low-Risk	Low-Risk	No	None	Live Birth	Normal	13191183
LXCL-364	NIPT-PLUS	17	1	160	73	4	5	Partner prenatal screening institutions-6	AMSS	High-Risk-Group	Low-Risk	Low-Risk	No	None	Live Birth	Normal	13261856
LXCL-365	NIPT-PLUS	20	1	165	62	3	1	Prenatal diagnosis center	AMA	High-Risk-Group	Low-Risk	Low-Risk	No	None	Live Birth	Normal	14025511
LXCL-366	NIPT-PLUS	28	1	163	62.5	3	1	Prenatal diagnosis center	Routine screening	Low-Risk-Group	Low-Risk	Low-Risk	No	None	Live Birth	Normal	11502403
LXCL-367	NIPT-PLUS	16	1	160	52.2	2	1	Prenatal diagnosis center	AMSS	High-Risk-Group	Low-Risk	Low-Risk	No	None	Live Birth	Normal	12337310
LXCL-368	NIPT-PLUS	15	1	160	73	3	4	Prenatal diagnosis center	AMA	High-Risk-Group	Low-Risk	Low-Risk	No	None	Live Birth	Normal	13787290
LXCL-369	NIPT-PLUS	30	1	160	66	3	2	Partner prenatal screening institutions-1	AMA	High-Risk-Group	Low-Risk	Low-Risk	No	None	Live Birth	Normal	11949449
LXCL-370	NIPT-PLUS	17	1	158	58.9	1	2	Prenatal diagnosis center	Routine screening	Low-Risk-Group	Low-Risk	Low-Risk	No	None	Live Birth	Normal	12591465
LXCL-371	NIPT-PLUS	16	1	167	72	1	2	Prenatal diagnosis center	AMSS	High-Risk-Group	Low-Risk	Low-Risk	No	None	Live Birth	Normal	13221432
LXCL-372	NIPT-PLUS	17	1	161	71	4	3	Prenatal diagnosis center	AMSS	High-Risk-Group	Low-Risk	Low-Risk	No	None	Live Birth	Normal	14091031
LXCL-373	NIPT-PLUS	28	1	165	49.9	4	6	Prenatal diagnosis center	Routine screening	Low-Risk-Group	Low-Risk	Low-Risk	No	None	Live Birth	Normal	12034244
LXCL-374	NIPT-PLUS	14	1	165	46	2	1	Partner prenatal screening institutions-4	Routine screening	Low-Risk-Group	Low-Risk	Low-Risk	No	None	Live Birth	Normal	12872375
LXCL-375	NIPT-PLUS	15	1	160	65	4	3	Partner prenatal screening institutions-5	AMSS	High-Risk-Group	Low-Risk	Low-Risk	No	None	Live Birth	Normal	14392150
LXCL-376	NIPT-PLUS	25	1	155	76	2	1	Prenatal diagnosis center	AMSS	High-Risk-Group	Low-Risk	Low-Risk	No	None	Live Birth	Normal	14687224
LXCL-377	NIPT-PLUS	20	1	161	46.2	2	1	Prenatal diagnosis center	Routine screening	Low-Risk-Group	Low-Risk	Low-Risk	No	None	Live Birth	Normal	11025525
LXCL-378	NIPT-PLUS	15	1	163	59.3	1	2	Partner prenatal screening institutions-5	AMA	High-Risk-Group	Low-Risk	Low-Risk	No	None	Live Birth	Normal	13879175
LXCL-379	NIPT-PLUS	16	1	162	48	1	1	Prenatal diagnosis center	AMSS	High-Risk-Group	Low-Risk	Low-Risk	No	None	Live Birth	Normal	13332733
LXCL-380	NIPT-PLUS	18	1	160	60	3	2	Prenatal diagnosis center	Routine screening	Low-Risk-Group	Low-Risk	Low-Risk	No	None	Live Birth	Normal	14651960
LXCL-381	NIPT-PLUS	17	1	160	60	2	3	Prenatal diagnosis center	AMA	High-Risk-Group	Low-Risk	Low-Risk	No	None	Live Birth	Normal	12839127
LXCL-382	NIPT-PLUS	15	1	158	59	2	3	Partner prenatal screening institutions-4	AMA	High-Risk-Group	Low-Risk	Low-Risk	No	None	Live Birth	Normal	14586825
LXCL-383	NIPT-PLUS	20	1	170	47	4	1	Prenatal diagnosis center	AMSS	High-Risk-Group	Low-Risk	Low-Risk	No	None	Live Birth	Normal	13416046
LXCL-384	NIPT-PLUS	15	1	163	83	1	3	Prenatal diagnosis center	UA	High-Risk-Group	Low-Risk	Low-Risk	No	None	Live Birth	Normal	10441061
LXCL-385	NIPT-PLUS	16	2	158	51.9	3	1	Prenatal diagnosis center	Twin pregnancy	Low-Risk-Group	Low-Risk	Low-Risk	No	None	Live Birth	Normal	14083681
LXCL-386	NIPT-PLUS	14	1	170	53	1	2	Prenatal diagnosis center	Routine screening	Low-Risk-Group	Low-Risk	Low-Risk	No	None	Live Birth	Normal	12309922
LXCL-387	NIPT-PLUS	15	1	163	50.9	2	1	Prenatal diagnosis center	AMA	High-Risk-Group	Low-Risk	Low-Risk	No	None	Live Birth	Normal	11743437
LXCL-388	NIPT-PLUS	15	1	166	65	3	1	Partner prenatal screening institutions-1	UA	High-Risk-Group	Low-Risk	Low-Risk	No	None	Live Birth	Normal	14425168
LXCL-389	NIPT-PLUS	16	1	165	55	1	1	Partner prenatal screening institutions-2	Routine screening	Low-Risk-Group	Low-Risk	Low-Risk	No	None	Live Birth	Normal	13017030
LXCL-390	NIPT-PLUS	17	1	153	82	3	1	Prenatal diagnosis center	Routine screening	Low-Risk-Group	Low-Risk	Low-Risk	No	None	Live Birth	Normal	13795241
LXCL-391	NIPT-PLUS	14	1	158	56	5	3	Partner prenatal screening institutions-1	Routine screening	Low-Risk-Group	Low-Risk	Low-Risk	No	None	Live Birth	Normal	12163039
LXCL-392	NIPT-PLUS	16	1	170	63.2	3	2	Prenatal diagnosis center	AMSS	High-Risk-Group	Low-Risk	Low-Risk	No	None	Live Birth	Normal	12227001
LXCL-393	NIPT-PLUS	12	1	162	51.6	2	3	Prenatal diagnosis center	Routine screening	Low-Risk-Group	Low-Risk	Low-Risk	No	None	Live Birth	Normal	14083313
LXCL-394	NIPT-PLUS	16	1	170	52	3	1	Prenatal diagnosis center	UA	High-Risk-Group	Low-Risk	Low-Risk	No	None	Live Birth	Normal	14526687
LXCL-395	NIPT-PLUS	22	1	159	55	2	1	Prenatal diagnosis center	Routine screening	Low-Risk-Group	Low-Risk	Low-Risk	No	None	Live Birth	Normal	11995886
LXCL-396	NIPT-PLUS	17	1	167	45.2	3	1	Prenatal diagnosis center	AMSS	High-Risk-Group	Low-Risk	Low-Risk	No	None	Live Birth	Normal	13547259
LXCL-397	NIPT-PLUS	17	1	160	55	1	2	Partner prenatal screening institutions-2	AMSS	High-Risk-Group	Low-Risk	Low-Risk	No	None	Live Birth	Normal	12122164
LXCL-398	NIPT-PLUS	17	1	160	53	2	1	Prenatal diagnosis center	PFA	High-Risk-Group	Low-Risk	Low-Risk	No	None	Live Birth	Normal	11208641
LXCL-399	NIPT-PLUS	15	1	176	55	1	1	Partner prenatal screening institutions-1	AMA	High-Risk-Group	SCAs	47,XXY	Yes	46,XN	Live Birth	Normal	11118606
LXCL-400	NIPT-PLUS	12	1	165	64.5	2	2	Prenatal diagnosis center	Routine screening	Low-Risk-Group	Low-Risk	Low-Risk	No	None	Live Birth	Normal	13286904
LXCL-401	NIPT-PLUS	14	1	155	55	1	1	Prenatal diagnosis center	AMA	High-Risk-Group	Low-Risk	Low-Risk	No	None	Live Birth	Normal	13146407
LXCL-402	NIPT-PLUS	17	1	162	47.5	1	3	Prenatal diagnosis center	Routine screening	Low-Risk-Group	Low-Risk	Low-Risk	No	None	Live Birth	Normal	10554853
LXCL-403	NIPT-PLUS	17	1	165	60	3	2	Partner prenatal screening institutions-1	AMSS	High-Risk-Group	Low-Risk	Low-Risk	No	None	Live Birth	Normal	12911982
LXCL-404	NIPT-PLUS	15	1	163	57	1	1	Partner prenatal screening institutions-1	Routine screening	Low-Risk-Group	Low-Risk	Low-Risk	No	None	Live Birth	Normal	12887877
LXCL-405	NIPT-PLUS	16	1	155	51	3	2	Prenatal diagnosis center	AMA	High-Risk-Group	Low-Risk	Low-Risk	No	None	Live Birth	Normal	14493564
LXCL-406	NIPT-PLUS	27	1	165	80	1	2	Partner prenatal screening institutions-1	IVF	Low-Risk-Group	Low-Risk	Low-Risk	No	None	Live Birth	Normal	10770148
LXCL-407	NIPT-PLUS	25	1	168	72	2	1	Prenatal diagnosis center	AMSS	High-Risk-Group	Low-Risk	Low-Risk	No	None	Live Birth	Normal	12946273
LXCL-408	NIPT-PLUS	14	1	169	49	1	2	Prenatal diagnosis center	Routine screening	Low-Risk-Group	Low-Risk	Low-Risk	No	None	Live Birth	Normal	13384142
LXCL-409	NIPT-PLUS	15	1	167	60	2	2	Prenatal diagnosis center	AMA	High-Risk-Group	Low-Risk	Low-Risk	No	None	Live Birth	Normal	11109817
LXCL-410	NIPT-PLUS	17	1	168	69	2	2	Prenatal diagnosis center	AMA	High-Risk-Group	Low-Risk	Low-Risk	No	None	Live Birth	Normal	13948387
LXCL-411	NIPT-PLUS	14	1	154	63.5	1	2	Prenatal diagnosis center	AMA	High-Risk-Group	Low-Risk	Low-Risk	No	None	Live Birth	Normal	12945417
LXCL-412	NIPT-PLUS	16	1	160	65.7	2	1	Prenatal diagnosis center	Routine screening	Low-Risk-Group	Low-Risk	Low-Risk	No	None	Live Birth	Normal	14217587
LXCL-413	NIPT-PLUS	22	1	155	45	3	5	Partner prenatal screening institutions-1	Routine screening	Low-Risk-Group	Low-Risk	Low-Risk	No	None	Live Birth	Normal	13460129
LXCL-414	NIPT-PLUS	14	1	160	57.5	1	4	Partner prenatal screening institutions-1	AMA	High-Risk-Group	Low-Risk	Low-Risk	No	None	Live Birth	Normal	12094303
LXCL-415	NIPT-PLUS	15	1	158	51	2	2	Prenatal diagnosis center	Routine screening	Low-Risk-Group	Low-Risk	Low-Risk	No	None	Live Birth	Normal	13033450
LXCL-416	NIPT-PLUS	18	1	163	83	2	1	Prenatal diagnosis center	Routine screening	Low-Risk-Group	Low-Risk	Low-Risk	No	None	Live Birth	Normal	12764640
LXCL-417	NIPT-PLUS	16	1	158	63.8	1	3	Partner prenatal screening institutions-1	IVF	Low-Risk-Group	Low-Risk	Low-Risk	No	None	Live Birth	Normal	11288870
LXCL-418	NIPT-PLUS	20	1	165	49	5	2	Prenatal diagnosis center	AMA	High-Risk-Group	Low-Risk	Low-Risk	No	None	Live Birth	Normal	12847058
LXCL-419	NIPT-PLUS	15	1	162	55	3	2	Partner prenatal screening institutions-1	Routine screening	Low-Risk-Group	Low-Risk	Low-Risk	No	None	Live Birth	Normal	14216097
LXCL-420	NIPT-PLUS	12	1	168	54	2	2	Prenatal diagnosis center	Routine screening	Low-Risk-Group	Low-Risk	Low-Risk	No	None	Live Birth	Normal	11527663
LXCL-421	NIPT-PLUS	12	1	158	64	3	3	Prenatal diagnosis center	AMA	High-Risk-Group	Low-Risk	Low-Risk	No	None	Live Birth	Normal	11062713
LXCL-422	NIPT-PLUS	14	1		68	2	2	Prenatal diagnosis center	AMA	High-Risk-Group	Low-Risk	Low-Risk	No	None	Live Birth	Normal	13933135
LXCL-423	NIPT-PLUS	25	1	158	56	1	3	Prenatal diagnosis center	AMA	High-Risk-Group	Low-Risk	Low-Risk	No	None	Live Birth	Normal	13288278
LXCL-424	NIPT-PLUS	18	1	169	60	1	4	Prenatal diagnosis center	AMA	High-Risk-Group	Low-Risk	Low-Risk	No	None	Live Birth	Normal	13899872
LXCL-425	NIPT-PLUS	30	1	165	41	2	1	Prenatal diagnosis center	Routine screening	Low-Risk-Group	Low-Risk	Low-Risk	No	None	Live Birth	Normal	13460349
LXCL-426	NIPT-PLUS	22	1	160	57	1	1	Prenatal diagnosis center	Routine screening	Low-Risk-Group	Low-Risk	Low-Risk	No	None	Live Birth	Normal	12191206
LXCL-427	NIPT-PLUS	16	1	161	52	1	3	Prenatal diagnosis center	IVF	Low-Risk-Group	Low-Risk	Low-Risk	No	None	Live Birth	Normal	13412707
LXCL-428	NIPT-PLUS	18	1	160	48	1	2	Partner prenatal screening institutions-1	AMA	High-Risk-Group	Low-Risk	Low-Risk	No	None	Live Birth	Normal	12808564
LXCL-429	NIPT-PLUS	18	1	159	46	2	1	Prenatal diagnosis center	AMSS	High-Risk-Group	Low-Risk	Low-Risk	No	None	Live Birth	Normal	12224552
LXCL-430	NIPT-PLUS	16	1	165	65	6	1	Partner prenatal screening institutions-3	AMSS	High-Risk-Group	Low-Risk	Low-Risk	No	None	Live Birth	Normal	14055436
LXCL-431	NIPT-PLUS	15	1	160	53	1	2	Prenatal diagnosis center	Routine screening	Low-Risk-Group	CNVs	CNV-Del (7)(q1.12-q2.3); size: 5.8 M	No	None	Live Birth	Normal	12105651
LXCL-432	NIPT-PLUS	16	1	165	56	1	2	Partner prenatal screening institutions-1	AMSS	High-Risk-Group	Low-Risk	Low-Risk	No	None	Live Birth	Normal	10180870
LXCL-433	NIPT-PLUS	14	1	162	56.8	3	1	Prenatal diagnosis center	Routine screening	Low-Risk-Group	Low-Risk	Low-Risk	No	None	Live Birth	Normal	11889843
LXCL-434	NIPT-PLUS	16	1	162	57	4	1	Prenatal diagnosis center	AMSS	High-Risk-Group	Low-Risk	Low-Risk	No	None	Live Birth	Normal	12546813
LXCL-435	NIPT-PLUS	15	1	165	65	2	3	Prenatal diagnosis center	Routine screening	Low-Risk-Group	Low-Risk	Low-Risk	No	None	Live Birth	Normal	14064146
LXCL-436	NIPT-PLUS	30	1	153	55	2	3	Partner prenatal screening institutions-1	AMSS	High-Risk-Group	Low-Risk	Low-Risk	No	None	Live Birth	Normal	12993145
LXCL-437	NIPT-PLUS	12	1	155	56	4	4	Partner prenatal screening institutions-2	IVF	Low-Risk-Group	Low-Risk	Low-Risk	No	None	Live Birth	Normal	14142162
LXCL-438	NIPT-PLUS	16	1	166	49	2	2	Partner prenatal screening institutions-1	AMA	High-Risk-Group	Low-Risk	Low-Risk	No	None	Live Birth	Normal	10838536
LXCL-439	NIPT-PLUS	18	1	160	49	1	3	Partner prenatal screening institutions-1	AMSS	High-Risk-Group	Low-Risk	Low-Risk	No	None	Live Birth	Normal	12604914
LXCL-440	NIPT-PLUS	15	1	167	58	2	3	Prenatal diagnosis center	AMA	High-Risk-Group	Low-Risk	Low-Risk	No	None	Live Birth	Normal	13561812
LXCL-441	NIPT-PLUS	15	1	168	64	4	2	Prenatal diagnosis center	AMA	High-Risk-Group	Low-Risk	Low-Risk	No	None	Live Birth	Normal	12776706
LXCL-442	NIPT-PLUS	23	1	167	53	5	1	Partner prenatal screening institutions-2	AMA	High-Risk-Group	Low-Risk	Low-Risk	No	None	Live Birth	Normal	12203225
LXCL-443	NIPT-PLUS	27	1	158	55	2	2	Prenatal diagnosis center	AMSS	High-Risk-Group	Low-Risk	Low-Risk	No	None	Live Birth	Normal	13098659
LXCL-444	NIPT-PLUS	17	1	167	75	1	2	Prenatal diagnosis center	UA	High-Risk-Group	Low-Risk	Low-Risk	No	None	Live Birth	Normal	11523445
LXCL-445	NIPT-PLUS	14	1	161	44.8	3	3	Prenatal diagnosis center	AMA	High-Risk-Group	Low-Risk	Low-Risk	No	None	Live Birth	Normal	13496417
LXCL-446	NIPT-PLUS	16	1	164	56	2	1	Partner prenatal screening institutions-1	IVF	Low-Risk-Group	Low-Risk	Low-Risk	No	None	Live Birth	Normal	14306393
LXCL-447	NIPT-PLUS	16	1	158	45	2	1	Prenatal diagnosis center	Routine screening	Low-Risk-Group	Low-Risk	Low-Risk	No	None	Live Birth	Normal	13079700
LXCL-448	NIPT-PLUS	13	1	161	58.5	5	3	Partner prenatal screening institutions-3	PFA	High-Risk-Group	Low-Risk	Low-Risk	No	None	Live Birth	Normal	12205787
LXCL-449	NIPT-PLUS	16	1	163	55	3	1	Prenatal diagnosis center	IVF	Low-Risk-Group	Low-Risk	Low-Risk	No	None	Live Birth	Normal	13892665
LXCL-450	NIPT-PLUS	17	1	172	82	3	2	Partner prenatal screening institutions-1	Routine screening	Low-Risk-Group	Low-Risk	Low-Risk	No	None	Live Birth	Normal	13788194
LXCL-451	NIPT-PLUS	17	1	160	53	2	5	Prenatal diagnosis center	AMA	High-Risk-Group	Low-Risk	Low-Risk	No	None	Live Birth	Normal	14135032
LXCL-452	NIPT-PLUS	16	1	162	58	2	1	Prenatal diagnosis center	Routine screening	Low-Risk-Group	Low-Risk	Low-Risk	No	None	Live Birth	Normal	10331523
LXCL-453	NIPT-PLUS	17	1	163	63	1	3	Partner prenatal screening institutions-1	Routine screening	Low-Risk-Group	Low-Risk	Low-Risk	No	None	Live Birth	Normal	13844960
LXCL-454	NIPT-PLUS	15	1	160	44	2	1	Prenatal diagnosis center	AMA	High-Risk-Group	Low-Risk	Low-Risk	No	None	Live Birth	Normal	14345993
LXCL-455	NIPT-PLUS	15	1	160	63	3	4	Prenatal diagnosis center	Routine screening	Low-Risk-Group	Low-Risk	Low-Risk	No	None	Live Birth	Normal	14102305
LXCL-456	NIPT-PLUS	12	1	165	60	1	3	Partner prenatal screening institutions-1	UA	High-Risk-Group	Low-Risk	Low-Risk	No	None	Live Birth	Normal	12818897
LXCL-457	NIPT-PLUS	15	1	163	50	3	3	Prenatal diagnosis center	AMSS	High-Risk-Group	Low-Risk	Low-Risk	No	None	Live Birth	Normal	12860719
LXCL-458	NIPT-PLUS	20	1	164	55	1	3	Prenatal diagnosis center	AMSS	High-Risk-Group	Low-Risk	Low-Risk	No	None	Live Birth	Normal	10653414
LXCL-459	NIPT-PLUS	16	1	165	52.4	1	2	Partner prenatal screening institutions-1	AMSS	High-Risk-Group	Low-Risk	Low-Risk	No	None	Live Birth	Normal	13558265
LXCL-460	NIPT-PLUS	14	1	160	50	1	6	Prenatal diagnosis center	AMA	High-Risk-Group	Low-Risk	Low-Risk	No	None	Live Birth	Normal	13576113
LXCL-461	NIPT-PLUS	17	1	160	53	4	2	Partner prenatal screening institutions-3	Routine screening	Low-Risk-Group	Low-Risk	Low-Risk	No	None	Live Birth	Normal	14720860
LXCL-462	NIPT-PLUS	14	1	160	50.5	3	1	Prenatal diagnosis center	AMA	High-Risk-Group	Low-Risk	Low-Risk	No	None	Live Birth	Normal	13722622
LXCL-463	NIPT-PLUS	15	1	160	64	1	3	Prenatal diagnosis center	Routine screening	Low-Risk-Group	Low-Risk	Low-Risk	No	None	Live Birth	Normal	13236925
LXCL-464	NIPT-PLUS	30	1	160	63.8	3	4	Partner prenatal screening institutions-1	Routine screening	Low-Risk-Group	Low-Risk	Low-Risk	No	None	Live Birth	Normal	10509383
LXCL-465	NIPT-PLUS	25	1	168	50	1	3	Prenatal diagnosis center	Routine screening	Low-Risk-Group	Low-Risk	Low-Risk	No	None	Live Birth	Normal	14645978
LXCL-466	NIPT-PLUS	17	1	159	66.55	2	5	Prenatal diagnosis center	AMA	High-Risk-Group	Common trisomies	Chr21high-risk	Yes	46,XN	Live Birth	Normal	11335655
LXCL-467	NIPT-PLUS	15	1	165	67.5	5	1	Prenatal diagnosis center	AMSS	High-Risk-Group	Low-Risk	Low-Risk	No	None	Live Birth	Normal	13720458
LXCL-468	NIPT-PLUS	15	1	153	60	1	2	Partner prenatal screening institutions-2	AMA	High-Risk-Group	Low-Risk	Low-Risk	No	None	Live Birth	Normal	13302967
LXCL-469	NIPT-PLUS	17	1	154	58	4	1	Partner prenatal screening institutions-1	Routine screening	Low-Risk-Group	Low-Risk	Low-Risk	No	None	Live Birth	Normal	13997475
LXCL-470	NIPT-PLUS	17	1	165	51.5	3	2	Prenatal diagnosis center	AMA	High-Risk-Group	Low-Risk	Low-Risk	No	None	Live Birth	Normal	12875368
LXCL-471	NIPT-PLUS	13	1	160	69.2	2	4	Prenatal diagnosis center	Routine screening	Low-Risk-Group	Low-Risk	Low-Risk	No	None	Live Birth	Normal	14477414
LXCL-472	NIPT-PLUS	16	1	158	53.9	1	3	Prenatal diagnosis center	AMA	High-Risk-Group	Low-Risk	Low-Risk	No	None	Live Birth	Normal	14124467
LXCL-473	NIPT-PLUS	16	1	158	63	3	4	Prenatal diagnosis center	AMA	High-Risk-Group	Low-Risk	Low-Risk	No	None	Live Birth	Normal	10953418
LXCL-474	NIPT-PLUS	12	1	162	53	1	3	Prenatal diagnosis center	AMSS	High-Risk-Group	Low-Risk	Low-Risk	No	None	Live Birth	Normal	12591465
LXCL-475	NIPT-PLUS	15	1	160	50	2	1	Partner prenatal screening institutions-1	AMA	High-Risk-Group	Low-Risk	Low-Risk	No	None	Live Birth	Normal	13879175
LXCL-476	NIPT-PLUS	14	1	158	58.7	3	3	Partner prenatal screening institutions-4	AMSS	High-Risk-Group	Low-Risk	Low-Risk	No	None	Live Birth	Normal	10703812
LXCL-477	NIPT-PLUS	20	1	162	56	2	2	Prenatal diagnosis center	AMSS	High-Risk-Group	Low-Risk	Low-Risk	No	None	Live Birth	Normal	14684927
LXCL-478	NIPT-PLUS	16	1	165	60	3	1	Partner prenatal screening institutions-1	AMA	High-Risk-Group	Low-Risk	Low-Risk	No	None	Live Birth	Normal	12431286
LXCL-479	NIPT-PLUS	15	1	164	71	2	1	Partner prenatal screening institutions-5	AMA	High-Risk-Group	Low-Risk	Low-Risk	No	None	Live Birth	Normal	14334200
LXCL-480	NIPT-PLUS	16	1	154	69	4	1	Prenatal diagnosis center	Routine screening	Low-Risk-Group	SCAs	47,XXY	Yes	46,XN	Live Birth	Normal	13955366
LXCL-481	NIPT-PLUS	16	1	173	75	2	1	Partner prenatal screening institutions-3	Routine screening	Low-Risk-Group	Low-Risk	Low-Risk	No	None	Live Birth	Normal	11055883
LXCL-482	NIPT-PLUS	29	1	155	65	1	2	Partner prenatal screening institutions-4	Routine screening	Low-Risk-Group	Low-Risk	Low-Risk	No	None	Live Birth	Normal	13337296
LXCL-483	NIPT-PLUS	16	1	157	51	2	3	Prenatal diagnosis center	AMSS	High-Risk-Group	Low-Risk	Low-Risk	No	None	Live Birth	Normal	12472235
LXCL-484	NIPT-PLUS	14	1	165	70	1	2	Prenatal diagnosis center	PFA	High-Risk-Group	Low-Risk	Low-Risk	No	None	Live Birth	Normal	14641859
LXCL-485	NIPT-PLUS	29	1	162	47	2	2	Prenatal diagnosis center	UA	High-Risk-Group	Low-Risk	Low-Risk	No	None	Live Birth	Normal	13779355
LXCL-486	NIPT-PLUS	17	1	165	56.5	3	2	Prenatal diagnosis center	AMSS	High-Risk-Group	Low-Risk	Low-Risk	No	None	Live Birth	Normal	13012144
LXCL-487	NIPT-PLUS	14	1	170	61	1	2	Partner prenatal screening institutions-1	Routine screening	Low-Risk-Group	Low-Risk	Low-Risk	No	None	Live Birth	Normal	13645706
LXCL-488	NIPT-PLUS	15	1	160	62	1	1	Partner prenatal screening institutions-5	AMA	High-Risk-Group	Low-Risk	Low-Risk	No	None	Live Birth	Normal	13712334
LXCL-489	NIPT-PLUS	15	1	161	60	3	4	Prenatal diagnosis center	Routine screening	Low-Risk-Group	Low-Risk	Low-Risk	No	None	Live Birth	Normal	12739714
LXCL-490	NIPT-PLUS	16	1	160	55	1	2	Prenatal diagnosis center	Routine screening	Low-Risk-Group	Low-Risk	Low-Risk	No	None	Live Birth	Normal	10441061
LXCL-491	NIPT-PLUS	15	1	160	56	3	1	Prenatal diagnosis center	Routine screening	Low-Risk-Group	Low-Risk	Low-Risk	No	None	Live Birth	Normal	14127245
LXCL-492	NIPT-PLUS	16	1	160	65	3	4	Prenatal diagnosis center	AMSS	High-Risk-Group	Low-Risk	Low-Risk	No	None	Live Birth	Normal	14153820
LXCL-493	NIPT-PLUS	15	1	162	53.8	1	1	Prenatal diagnosis center	AMA	High-Risk-Group	Low-Risk	Low-Risk	No	None	Live Birth	Normal	11887069
LXCL-494	NIPT-PLUS	20	1	160	78	3	1	Partner prenatal screening institutions-5	AMSS	High-Risk-Group	Low-Risk	Low-Risk	No	None	Live Birth	Normal	11259977
LXCL-495	NIPT-PLUS	16	1	160	46	1	1	Partner prenatal screening institutions-1	AMA	High-Risk-Group	Low-Risk	Low-Risk	No	None	Live Birth	Normal	13656158
LXCL-496	NIPT-PLUS	14	1	155	52	2	1	Prenatal diagnosis center	Routine screening	Low-Risk-Group	Low-Risk	Low-Risk	No	None	Live Birth	Normal	12122164
LXCL-497	NIPT-PLUS	29	1	158	57	1	2	Prenatal diagnosis center	Routine screening	Low-Risk-Group	Low-Risk	Low-Risk	No	None	Live Birth	Normal	12764640
LXCL-498	NIPT-PLUS	17	1	172	56	3	1	Partner prenatal screening institutions-1	Routine screening	Low-Risk-Group	Low-Risk	Low-Risk	No	None	Live Birth	Normal	11288870
LXCL-499	NIPT-PLUS	14	1	165	58.5	2	3	Prenatal diagnosis center	AMA	High-Risk-Group	Low-Risk	Low-Risk	No	None	Live Birth	Normal	13412707
LXCL-500	NIPT-PLUS	16	1	166	68.3	2	3	Partner prenatal screening institutions-1	Routine screening	Low-Risk-Group	Low-Risk	Low-Risk	No	None	Live Birth	Normal	12585947
LXCL-501	NIPT-PLUS	16	1	162	57.7	2	2	Partner prenatal screening institutions-1	Routine screening	Low-Risk-Group	Low-Risk	Low-Risk	No	None	Live Birth	Normal	14048853
LXCL-502	NIPT-PLUS	15	1	160	44	1	3	Prenatal diagnosis center	Routine screening	Low-Risk-Group	Low-Risk	Low-Risk	No	None	Live Birth	Normal	14007407
LXCL-503	NIPT-PLUS	15	1	155	61.5	3	1	Prenatal diagnosis center	AMA	High-Risk-Group	Low-Risk	Low-Risk	No	None	Live Birth	Normal	13438493
LXCL-504	NIPT-PLUS	16	1	156	54	2	1	Prenatal diagnosis center	AMSS	High-Risk-Group	Low-Risk	Low-Risk	No	None	Live Birth	Normal	12309520
LXCL-505	NIPT-PLUS	15	1	160	65	3	2	Partner prenatal screening institutions-1	AMA	High-Risk-Group	Low-Risk	Low-Risk	No	None	Live Birth	Normal	13375384
LXCL-506	NIPT-PLUS	16	2	164	75	2	1	Prenatal diagnosis center	Twin pregnancy	Low-Risk-Group	Low-Risk	Low-Risk	No	None	Live Birth	Normal	11475572
LXCL-507	NIPT-PLUS	14	1	168	65	3	3	Prenatal diagnosis center	UA	High-Risk-Group	Low-Risk	Low-Risk	No	None	Live Birth	Normal	11889843
LXCL-508	NIPT-PLUS	29	1	169	61	5	5	Partner prenatal screening institutions-1	Routine screening	Low-Risk-Group	Low-Risk	Low-Risk	No	None	Live Birth	Normal	12778634
LXCL-509	NIPT-PLUS	15	1	158	66.6	1	2	Partner prenatal screening institutions-1	IVF	Low-Risk-Group	Low-Risk	Low-Risk	No	None	Live Birth	Normal	13244386
LXCL-510	NIPT-PLUS	26	1	158	63	1	2	Prenatal diagnosis center	AMA	High-Risk-Group	Low-Risk	Low-Risk	No	None	Live Birth	Normal	11602394
LXCL-511	NIPT-PLUS	14	1	158	40	1	2	Prenatal diagnosis center	UA	High-Risk-Group	Low-Risk	Low-Risk	No	None	Live Birth	Normal	12597877
LXCL-512	NIPT-PLUS	26	1	159	51.5	4	4	Partner prenatal screening institutions-2	UA	High-Risk-Group	Low-Risk	Low-Risk	No	None	Live Birth	Normal	14142162
LXCL-513	NIPT-PLUS	15	1	168	55	2	2	Prenatal diagnosis center	Routine screening	Low-Risk-Group	Low-Risk	Low-Risk	No	None	Live Birth	Normal	13793490
LXCL-514	NIPT-PLUS	15	1	160	61	2	2	Prenatal diagnosis center	IVF	Low-Risk-Group	Low-Risk	Low-Risk	No	None	Live Birth	Normal	13217944
LXCL-515	NIPT-PLUS	15	1	165	49.8	2	1	Partner prenatal screening institutions-1	Routine screening	Low-Risk-Group	Low-Risk	Low-Risk	No	None	Live Birth	Normal	13937052
LXCL-516	NIPT-PLUS	17	1	164	42	1	3	Prenatal diagnosis center	AMA	High-Risk-Group	Low-Risk	Low-Risk	No	None	Live Birth	Normal	11355454
LXCL-517	NIPT-PLUS	14	1	166	51	3	1	Prenatal diagnosis center	AMA	High-Risk-Group	Low-Risk	Low-Risk	No	None	Live Birth	Normal	10621646
LXCL-518	NIPT-PLUS	17	1	165	59.3	3	2	Prenatal diagnosis center	AMSS	High-Risk-Group	Low-Risk	Low-Risk	No	None	Live Birth	Normal	14699576
LXCL-519	NIPT-PLUS	17	1	155	60	2	1	Prenatal diagnosis center	Routine screening	Low-Risk-Group	Low-Risk	Low-Risk	No	None	Live Birth	Normal	12663018
LXCL-520	NIPT-PLUS	27	1	160	47.6	1	1	Prenatal diagnosis center	AMSS	High-Risk-Group	Low-Risk	Low-Risk	No	None	Live Birth	Normal	14449503
LXCL-521	NIPT-PLUS	30	1	167	64	2	3	Prenatal diagnosis center	AMSS	High-Risk-Group	Low-Risk	Low-Risk	No	None	Live Birth	Normal	13991520
LXCL-522	NIPT-PLUS	15	1	160	47.8	2	4	Partner prenatal screening institutions-6	AMA	High-Risk-Group	Low-Risk	Low-Risk	No	None	Live Birth	Normal	12776706
LXCL-523	NIPT-PLUS	29	1	152	72	5	5	Prenatal diagnosis center	AMSS	High-Risk-Group	Low-Risk	Low-Risk	No	None	Live Birth	Normal	14306393
LXCL-524	NIPT-PLUS	12	1	172	51	4	4	Prenatal diagnosis center	UA	High-Risk-Group	Low-Risk	Low-Risk	No	None	Live Birth	Normal	13458172
LXCL-525	NIPT-PLUS	16	1	162	60	1	3	Partner prenatal screening institutions-4	AMSS	High-Risk-Group	Low-Risk	Low-Risk	No	None	Live Birth	Normal	14105803
LXCL-526	NIPT-PLUS	17	1	160	55.6	1	3	Prenatal diagnosis center	Routine screening	Low-Risk-Group	Low-Risk	Low-Risk	No	None	Live Birth	Normal	13682572
LXCL-527	NIPT-PLUS	14	1	164	48	5	2	Prenatal diagnosis center	AMA	High-Risk-Group	Low-Risk	Low-Risk	No	None	Live Birth	Normal	13378551
LXCL-528	NIPT-PLUS	18	1	158	52	1	2	Prenatal diagnosis center	Routine screening	Low-Risk-Group	Low-Risk	Low-Risk	No	None	Live Birth	Normal	13892665
LXCL-529	NIPT-PLUS	16	1	158	52	2	2	Prenatal diagnosis center	Routine screening	Low-Risk-Group	Low-Risk	Low-Risk	No	None	Live Birth	Normal	12860719
LXCL-530	NIPT-PLUS	15	1	160	56.3	3	3	Prenatal diagnosis center	AMA	High-Risk-Group	Low-Risk	Low-Risk	No	None	Live Birth	Normal	13558265
LXCL-531	NIPT-PLUS	14	1	168	45	1	2	Partner prenatal screening institutions-1	AMA	High-Risk-Group	Low-Risk	Low-Risk	No	None	Live Birth	Normal	13769203
LXCL-532	NIPT-PLUS	16	1	156	85	4	1	Partner prenatal screening institutions-1	Routine screening	Low-Risk-Group	Low-Risk	Low-Risk	No	None	Live Birth	Normal	13694660
LXCL-533	NIPT-PLUS	13	1	158	65	2	2	Prenatal diagnosis center	Routine screening	Low-Risk-Group	Low-Risk	Low-Risk	No	None	Live Birth	Normal	14645978
LXCL-534	NIPT-PLUS	17	1	163	53	3	4	Partner prenatal screening institutions-3	AMA	High-Risk-Group	Low-Risk	Low-Risk	No	None	Live Birth	Normal	13302710
LXCL-535	NIPT-PLUS	15	2	158	55	1	3	Prenatal diagnosis center	Twin pregnancy	Low-Risk-Group	Low-Risk	Low-Risk	No	None	Live Birth	Normal	12671389
LXCL-536	NIPT-PLUS	16	1	176	58.9	3	1	Prenatal diagnosis center	AMSS	High-Risk-Group	Low-Risk	Low-Risk	No	None	Live Birth	Normal	12096558
LXCL-537	NIPT-PLUS	30	1	157	59	2	5	Prenatal diagnosis center	Routine screening	Low-Risk-Group	Low-Risk	Low-Risk	No	None	Live Birth	Normal	13997475
LXCL-538	NIPT-PLUS	15	1	160	53	1	2	Prenatal diagnosis center	IVF	Low-Risk-Group	Low-Risk	Low-Risk	No	None	Live Birth	Normal	14108519
LXCL-539	NIPT-PLUS	16	1	170	51	1	5	Prenatal diagnosis center	AMSS	High-Risk-Group	Low-Risk	Low-Risk	No	None	Live Birth	Normal	11538971
LXCL-540	NIPT-PLUS	15	1	155	67	5	1	Prenatal diagnosis center	AMSS	High-Risk-Group	Low-Risk	Low-Risk	No	None	Live Birth	Normal	14044806
LXCL-541	NIPT-PLUS	16	1	158	59	3	2	Partner prenatal screening institutions-1	Routine screening	Low-Risk-Group	Low-Risk	Low-Risk	No	None	Live Birth	Normal	14477414
LXCL-542	NIPT-PLUS	16	1	163	60	1	3	Prenatal diagnosis center	AMSS	High-Risk-Group	Low-Risk	Low-Risk	No	None	Live Birth	Normal	12492920
LXCL-543	NIPT-PLUS	16	1	160	49	1	2	Prenatal diagnosis center	Routine screening	Low-Risk-Group	Low-Risk	Low-Risk	No	None	Live Birth	Normal	14722378
LXCL-544	NIPT-PLUS	20	1	160	55	3	2	Prenatal diagnosis center	AMA	High-Risk-Group	Low-Risk	Low-Risk	No	None	Live Birth	Normal	12501230
LXCL-545	NIPT-PLUS	17	1	165	45	1	3	Prenatal diagnosis center	AMSS	High-Risk-Group	Low-Risk	Low-Risk	No	None	Live Birth	Normal	13329863
LXCL-546	NIPT-PLUS	17	2	158	52	1	2	Partner prenatal screening institutions-1	Twin pregnancy	Low-Risk-Group	Low-Risk	Low-Risk	No	None	Live Birth	Normal	13931235
LXCL-547	NIPT-PLUS	17	2	162	54	3	2	Prenatal diagnosis center	Twin pregnancy	Low-Risk-Group	Low-Risk	Low-Risk	No	None	Live Birth	Normal	12312959
LXCL-548	NIPT-PLUS	30	1	160	62.4	2	1	Partner prenatal screening institutions-1	AMSS	High-Risk-Group	Low-Risk	Low-Risk	No	None	Live Birth	Normal	12889763
LXCL-549	NIPT-PLUS	16	1	153	58	3	3	Prenatal diagnosis center	AMSS	High-Risk-Group	Low-Risk	Low-Risk	No	None	Live Birth	Normal	13779355
LXCL-550	NIPT-PLUS	16	1	163	47.8	2	4	Partner prenatal screening institutions-1	AMSS	High-Risk-Group	Low-Risk	Low-Risk	No	None	Live Birth	Normal	12544302
LXCL-551	NIPT-PLUS	16	1	167	69	2	3	Prenatal diagnosis center	AMA	High-Risk-Group	Low-Risk	Low-Risk	No	None	Live Birth	Normal	11255281
LXCL-552	NIPT-PLUS	16	1	160	60	1	2	Partner prenatal screening institutions-4	Routine screening	Low-Risk-Group	Low-Risk	Low-Risk	No	None	Live Birth	Normal	11544663
LXCL-553	NIPT-PLUS	15	1	155	52	2	2	Prenatal diagnosis center	Routine screening	Low-Risk-Group	Low-Risk	Low-Risk	No	None	Live Birth	Normal	13796872
LXCL-554	NIPT-PLUS	15	2	158	55	1	2	Prenatal diagnosis center	Twin pregnancy	Low-Risk-Group	Low-Risk	Low-Risk	No	None	Live Birth	Normal	14681001
LXCL-555	NIPT-PLUS	12	1	165	58	2	1	Partner prenatal screening institutions-2	AMA	High-Risk-Group	Low-Risk	Low-Risk	No	None	Live Birth	Normal	14098931
LXCL-556	NIPT-PLUS	16	1	160	48	1	2	Prenatal diagnosis center	AMA	High-Risk-Group	Low-Risk	Low-Risk	No	None	Live Birth	Normal	14442454
LXCL-557	NIPT-PLUS	15	1	172	55	1	3	Prenatal diagnosis center	AMSS	High-Risk-Group	Low-Risk	Low-Risk	No	None	Live Birth	Normal	12483999
LXCL-558	NIPT-PLUS	18	1	163	59.5	2	5	Partner prenatal screening institutions-6	IVF	Low-Risk-Group	Low-Risk	Low-Risk	No	None	Live Birth	Normal	12275143
LXCL-559	NIPT-PLUS	15	1	162	76	1	2	Partner prenatal screening institutions-1	AMSS	High-Risk-Group	Low-Risk	Low-Risk	No	None	Live Birth	Normal	13745782
LXCL-560	NIPT-PLUS	30	2	158	66.6	1	3	Prenatal diagnosis center	Twin pregnancy	Low-Risk-Group	Low-Risk	Low-Risk	No	None	Live Birth	Normal	12944224
LXCL-561	NIPT-PLUS	17	1	160	63	4	2	Partner prenatal screening institutions-3	AMA	High-Risk-Group	Low-Risk	Low-Risk	No	None	Live Birth	Normal	13011911
LXCL-562	NIPT-PLUS	15	1	166	70	2	3	Prenatal diagnosis center	Routine screening	Low-Risk-Group	Low-Risk	Low-Risk	No	None	Live Birth	Normal	13510597
LXCL-563	NIPT-PLUS	15	1	158	60	4	2	Prenatal diagnosis center	AMA	High-Risk-Group	Low-Risk	Low-Risk	No	None	Live Birth	Normal	12145049
LXCL-564	NIPT-PLUS	17	1	164	77	2	3	Partner prenatal screening institutions-1	AMA	High-Risk-Group	Low-Risk	Low-Risk	No	None	Live Birth	Normal	14197064
LXCL-565	NIPT-PLUS	16	1	165	68	2	4	Partner prenatal screening institutions-3	AMSS	High-Risk-Group	Low-Risk	Low-Risk	No	None	Live Birth	Normal	13263832
LXCL-566	NIPT-PLUS	15	2	167	59.5	3	2	Prenatal diagnosis center	Twin pregnancy	Low-Risk-Group	Low-Risk	Low-Risk	No	None	Live Birth	Normal	13602656
LXCL-567	NIPT-PLUS	17	1	156	60.5	3	1	Partner prenatal screening institutions-2	AMSS	High-Risk-Group	Low-Risk	Low-Risk	No	None	Live Birth	Normal	11395503
LXCL-568	NIPT-PLUS	16	2	163	57	3	3	Partner prenatal screening institutions-3	Twin pregnancy	Low-Risk-Group	Low-Risk	Low-Risk	No	None	Live Birth	Normal	12641331
LXCL-569	NIPT-PLUS	17	1	163	62.8	1	3	Partner prenatal screening institutions-1	AMA	High-Risk-Group	Low-Risk	Low-Risk	No	None	Live Birth	Normal	12597877
LXCL-570	NIPT-PLUS	17	1	160	59	1	2	Prenatal diagnosis center	Routine screening	Low-Risk-Group	Low-Risk	Low-Risk	No	None	Live Birth	Normal	11887069
LXCL-571	NIPT-PLUS	12	1	167	70	2	4	Prenatal diagnosis center	Routine screening	Low-Risk-Group	Low-Risk	Low-Risk	No	None	Live Birth	Normal	13233356
LXCL-572	NIPT-PLUS	18	1	162	48	1	3	Prenatal diagnosis center	Routine screening	Low-Risk-Group	Low-Risk	Low-Risk	No	None	Live Birth	Normal	12767618
LXCL-573	NIPT-PLUS	15	1	160	72.8	1	4	Prenatal diagnosis center	Routine screening	Low-Risk-Group	Low-Risk	Low-Risk	No	None	Live Birth	Normal	11308650
LXCL-574	NIPT-PLUS	12	1	163	69	2	1	Partner prenatal screening institutions-5	Routine screening	Low-Risk-Group	Low-Risk	Low-Risk	No	None	Live Birth	Normal	14663779
LXCL-575	NIPT-PLUS	15	1	158	56.5	1	1	Prenatal diagnosis center	Routine screening	Low-Risk-Group	Low-Risk	Low-Risk	No	None	Live Birth	Normal	14484649
LXCL-576	NIPT-PLUS	16	1	160	44.9	2	3	Partner prenatal screening institutions-1	IVF	Low-Risk-Group	Low-Risk	Low-Risk	No	None	Live Birth	Normal	14433055
LXCL-577	NIPT-PLUS	16	1	160	51	1	1	Partner prenatal screening institutions-1	AMSS	High-Risk-Group	Low-Risk	Low-Risk	No	None	Live Birth	Normal	14449503
LXCL-578	NIPT-PLUS	21	1	165	49.5	5	1	Prenatal diagnosis center	Routine screening	Low-Risk-Group	Low-Risk	Low-Risk	No	None	Live Birth	Normal	12337490
LXCL-579	NIPT-PLUS	20	1	155	60	1	4	Prenatal diagnosis center	Routine screening	Low-Risk-Group	Low-Risk	Low-Risk	No	None	Live Birth	Normal	12344466
LXCL-580	NIPT-PLUS	14	1	165	68	3	1	Prenatal diagnosis center	IVF	Low-Risk-Group	Low-Risk	Low-Risk	No	None	Live Birth	Normal	12023152
LXCL-581	NIPT-PLUS	15	1	164	58	3	2	Prenatal diagnosis center	AMA	High-Risk-Group	Low-Risk	Low-Risk	No	None	Live Birth	Normal	14007407
LXCL-582	NIPT-PLUS	12	1	170	48	3	3	Prenatal diagnosis center	Routine screening	Low-Risk-Group	Low-Risk	Low-Risk	No	None	Live Birth	Normal	12993145
LXCL-583	NIPT-PLUS	13	1	161	50	4	1	Prenatal diagnosis center	Routine screening	Low-Risk-Group	Low-Risk	Low-Risk	No	None	Live Birth	Normal	14007407
LXCL-584	NIPT-PLUS	15	1	170	57.5	1	1	Prenatal diagnosis center	Routine screening	Low-Risk-Group	Low-Risk	Low-Risk	No	None	Live Birth	Normal	14473987
LXCL-585	NIPT-PLUS	12	1	160	48.8	1	4	Prenatal diagnosis center	Routine screening	Low-Risk-Group	Low-Risk	Low-Risk	No	None	Live Birth	Normal	13033450
LXCL-586	NIPT-PLUS	14	1	165	64	3	1	Prenatal diagnosis center	AMA	High-Risk-Group	Low-Risk	Low-Risk	No	None	Live Birth	Normal	12718485
LXCL-587	NIPT-PLUS	16	1	160	60	1	1	Prenatal diagnosis center	Routine screening	Low-Risk-Group	Low-Risk	Low-Risk	No	None	Live Birth	Normal	12326359
LXCL-588	NIPT-PLUS	29	1	158	60	2	3	Prenatal diagnosis center	Routine screening	Low-Risk-Group	Low-Risk	Low-Risk	No	None	Live Birth	Normal	12462161
LXCL-589	NIPT-PLUS	14	1	158	38.2	1	1	Prenatal diagnosis center	AMA	High-Risk-Group	Low-Risk	Low-Risk	No	None	Live Birth	Normal	11569897
LXCL-590	NIPT-PLUS	21	1	170	67	3	1	Partner prenatal screening institutions-1	AMSS	High-Risk-Group	Low-Risk	Low-Risk	No	None	Live Birth	Normal	11091479
LXCL-591	NIPT-PLUS	28	1	160	60	3	3	Prenatal diagnosis center	AMA	High-Risk-Group	Low-Risk	Low-Risk	No	None	Live Birth	Normal	13522606
LXCL-592	NIPT-PLUS	29	1	160	54	4	2	Prenatal diagnosis center	AMA	High-Risk-Group	Low-Risk	Low-Risk	No	None	Live Birth	Normal	12168690
LXCL-593	NIPT-PLUS	20	2	166	53	1	1	Prenatal diagnosis center	Twin pregnancy	Low-Risk-Group	Low-Risk	Low-Risk	No	None	Live Birth	Normal	13847189
LXCL-594	NIPT-PLUS	17	1	170	47.5	1	4	Prenatal diagnosis center	AMSS	High-Risk-Group	Low-Risk	Low-Risk	No	None	Live Birth	Normal	13841366
LXCL-595	NIPT-PLUS	16	1	169	50	2	5	Partner prenatal screening institutions-3	AMA	High-Risk-Group	Low-Risk	Low-Risk	No	None	Live Birth	Normal	13468095
LXCL-596	NIPT-PLUS	14	1	163	71	2	2	Partner prenatal screening institutions-1	Routine screening	Low-Risk-Group	Low-Risk	Low-Risk	No	None	Live Birth	Normal	13900658
LXCL-597	NIPT-PLUS	14	1	165	56	2	2	Prenatal diagnosis center	Routine screening	Low-Risk-Group	Low-Risk	Low-Risk	No	None	Live Birth	Normal	13322143
LXCL-598	NIPT-PLUS	16	1	155	47.2	2	1	Partner prenatal screening institutions-1	AMA	High-Risk-Group	Low-Risk	Low-Risk	No	None	Live Birth	Normal	12663386
LXCL-599	NIPT-PLUS	16	1	159	66	1	1	Partner prenatal screening institutions-3	AMA	High-Risk-Group	Low-Risk	Low-Risk	No	None	Live Birth	Normal	11551262
LXCL-600	NIPT-PLUS	17	1	140	52	2	4	Partner prenatal screening institutions-1	Routine screening	Low-Risk-Group	Low-Risk	Low-Risk	No	None	Live Birth	Normal	12949097
LXCL-601	NIPT-PLUS	15	1	168	54	2	4	Prenatal diagnosis center	AMA	High-Risk-Group	Low-Risk	Low-Risk	No	None	Live Birth	Normal	14167387
LXCL-602	NIPT-PLUS	15	1	164	75	1	1	Partner prenatal screening institutions-2	AMA	High-Risk-Group	Low-Risk	Low-Risk	No	None	Live Birth	Normal	13643148
LXCL-603	NIPT-PLUS	18	1	160	55	3	3	Prenatal diagnosis center	AMSS	High-Risk-Group	Low-Risk	Low-Risk	No	None	Live Birth	Normal	12302798
LXCL-604	NIPT-PLUS	15	1	158	56.2	1	2	Prenatal diagnosis center	AMA	High-Risk-Group	Low-Risk	Low-Risk	No	None	Live Birth	Normal	13245215
LXCL-605	NIPT-PLUS	15	1	152	55.8	5	3	Prenatal diagnosis center	AMA	High-Risk-Group	Low-Risk	Low-Risk	No	None	Live Birth	Normal	12367591
LXCL-606	NIPT-PLUS	15	1	155	58	3	1	Partner prenatal screening institutions-1	AMA	High-Risk-Group	Common trisomies	Chr13high-risk	Yes	46,XN	Live Birth	Normal	12274796
LXCL-607	NIPT-PLUS	15	1	158	60	2	4	Partner prenatal screening institutions-1	Routine screening	Low-Risk-Group	Low-Risk	Low-Risk	No	None	Live Birth	Normal	14533324
LXCL-608	NIPT-PLUS	15	1	160	54	4	1	Prenatal diagnosis center	AMSS	High-Risk-Group	Low-Risk	Low-Risk	No	None	Live Birth	Normal	13151634
LXCL-609	NIPT-PLUS	16	1	158	62	2	1	Partner prenatal screening institutions-2	AMSS	High-Risk-Group	Low-Risk	Low-Risk	No	None	Live Birth	Normal	14395834
LXCL-610	NIPT-PLUS	25	1	158	60.2	2	2	Prenatal diagnosis center	Routine screening	Low-Risk-Group	Low-Risk	Low-Risk	No	None	Live Birth	Normal	12577187
LXCL-611	NIPT-PLUS	17	1	168	55	1	2	Partner prenatal screening institutions-1	Routine screening	Low-Risk-Group	Low-Risk	Low-Risk	No	None	Live Birth	Normal	10900570
LXCL-612	NIPT-PLUS	20	1	162	51.9	2	3	Prenatal diagnosis center	Routine screening	Low-Risk-Group	Low-Risk	Low-Risk	No	None	Live Birth	Normal	11191785
LXCL-613	NIPT-PLUS	20	1	168	64	2	3	Prenatal diagnosis center	AMSS	High-Risk-Group	Low-Risk	Low-Risk	No	None	Live Birth	Normal	13857037
LXCL-614	NIPT-PLUS	30	1	161	53	1	1	Prenatal diagnosis center	UA	High-Risk-Group	Low-Risk	Low-Risk	No	None	Live Birth	Normal	13272949
LXCL-615	NIPT-PLUS	14	1	160	76	3	4	Prenatal diagnosis center	Routine screening	Low-Risk-Group	Low-Risk	Low-Risk	No	None	Live Birth	Normal	14034292
LXCL-616	NIPT-PLUS	17	1	161	52	3	4	Prenatal diagnosis center	AMSS	High-Risk-Group	Low-Risk	Low-Risk	No	None	Live Birth	Normal	13465662
LXCL-617	NIPT-PLUS	16	1	165	54	2	4	Partner prenatal screening institutions-1	AMSS	High-Risk-Group	Low-Risk	Low-Risk	No	None	Live Birth	Normal	14069466
LXCL-618	NIPT-PLUS	20	1	162	58	2	3	Prenatal diagnosis center	Routine screening	Low-Risk-Group	Low-Risk	Low-Risk	No	None	Live Birth	Normal	11558095
LXCL-619	NIPT-PLUS	21	1	160	49.2	2	1	Prenatal diagnosis center	Routine screening	Low-Risk-Group	Low-Risk	Low-Risk	No	None	Live Birth	Normal	11824221
LXCL-620	NIPT-PLUS	20	1	163	52	3	1	Prenatal diagnosis center	AMA	High-Risk-Group	Low-Risk	Low-Risk	No	None	Live Birth	Normal	13389461
LXCL-621	NIPT-PLUS	16	1	164	58	1	1	Prenatal diagnosis center	AMA	High-Risk-Group	Low-Risk	Low-Risk	No	None	Live Birth	Normal	13569753
LXCL-622	NIPT-PLUS	12	1	150	79	4	2	Prenatal diagnosis center	AMA	High-Risk-Group	Low-Risk	Low-Risk	No	None	Live Birth	Normal	12219169
LXCL-623	NIPT-PLUS	12	1	160	53	3	1	Partner prenatal screening institutions-1	AMA	High-Risk-Group	Low-Risk	Low-Risk	No	None	Live Birth	Normal	12748166
LXCL-624	NIPT-PLUS	15	1	165	70	3	2	Prenatal diagnosis center	Routine screening	Low-Risk-Group	Low-Risk	Low-Risk	No	None	Live Birth	Normal	10733223
LXCL-625	NIPT-PLUS	21	1	167	55	2	2	Prenatal diagnosis center	AMA	High-Risk-Group	Low-Risk	Low-Risk	No	None	Live Birth	Normal	12118513
LXCL-626	NIPT-PLUS	16	1	160	69	1	1	Partner prenatal screening institutions-3	AMSS	High-Risk-Group	Low-Risk	Low-Risk	No	None	Live Birth	Normal	12829358
LXCL-627	NIPT-PLUS	20	1	164	49.6	2	1	Partner prenatal screening institutions-1	Routine screening	Low-Risk-Group	Low-Risk	Low-Risk	No	None	Live Birth	Normal	12433053
LXCL-628	NIPT-PLUS	18	1	162	56	3	1	Partner prenatal screening institutions-1	AMSS	High-Risk-Group	Low-Risk	Low-Risk	No	None	Live Birth	Normal	11619345
LXCL-629	NIPT-PLUS	16	1	160	57.6	3	1	Prenatal diagnosis center	Routine screening	Low-Risk-Group	Low-Risk	Low-Risk	No	None	Live Birth	Normal	12113202
LXCL-630	NIPT-PLUS	18	1	165	44.5	1	2	Prenatal diagnosis center	Routine screening	Low-Risk-Group	Low-Risk	Low-Risk	No	None	Live Birth	Normal	11877321
LXCL-631	NIPT-PLUS	18	1	150	52.5	4	1	Partner prenatal screening institutions-3	AMA	High-Risk-Group	Low-Risk	Low-Risk	No	None	Live Birth	Normal	13333101
LXCL-632	NIPT-PLUS	20	1	165	50.5	2	4	Prenatal diagnosis center	AMA	High-Risk-Group	Low-Risk	Low-Risk	No	None	Live Birth	Normal	13628834
LXCL-633	NIPT-PLUS	15	1	157	54	1	1	Partner prenatal screening institutions-1	AMA	High-Risk-Group	Low-Risk	Low-Risk	No	None	Live Birth	Normal	14138005
LXCL-634	NIPT-PLUS	15	1	163	52	2	3	Prenatal diagnosis center	AMSS	High-Risk-Group	Low-Risk	Low-Risk	No	None	Live Birth	Normal	13465662
LXCL-635	NIPT-PLUS	15	1	165	60	2	1	Prenatal diagnosis center	IVF	Low-Risk-Group	Low-Risk	Low-Risk	No	None	Live Birth	Normal	12556926
LXCL-636	NIPT-PLUS	13	1	166	50	3	4	Prenatal diagnosis center	Routine screening	Low-Risk-Group	Low-Risk	Low-Risk	No	None	Live Birth	Normal	10893960
LXCL-637	NIPT-PLUS	14	1	163	67	3	1	Partner prenatal screening institutions-1	Routine screening	Low-Risk-Group	Low-Risk	Low-Risk	No	None	Live Birth	Normal	12764463
LXCL-638	NIPT-PLUS	17	1	158	50.9	1	3	Prenatal diagnosis center	AMA	High-Risk-Group	Low-Risk	Low-Risk	No	None	Live Birth	Normal	13937420
LXCL-639	NIPT-PLUS	18	1	160	67	2	3	Prenatal diagnosis center	Routine screening	Low-Risk-Group	Low-Risk	Low-Risk	No	None	Live Birth	Normal	11191785
LXCL-640	NIPT-PLUS	15	1	160	70.5	2	2	Prenatal diagnosis center	AMA	High-Risk-Group	Low-Risk	Low-Risk	No	None	Live Birth	Normal	11558095
LXCL-641	NIPT-PLUS	16	1	162	56	3	1	Prenatal diagnosis center	AMSS	High-Risk-Group	Low-Risk	Low-Risk	No	None	Live Birth	Normal	13759254
LXCL-642	NIPT-PLUS	17	1	160	47	4	2	Partner prenatal screening institutions-3	AMSS	High-Risk-Group	Low-Risk	Low-Risk	No	None	Live Birth	Normal	11619345
LXCL-643	NIPT-PLUS	21	1	155	60	1	1	Partner prenatal screening institutions-1	UA	High-Risk-Group	Low-Risk	Low-Risk	No	None	Live Birth	Normal	13427743
LXCL-644	NIPT-PLUS	29	1	168	62.5	1	1	Prenatal diagnosis center	Routine screening	Low-Risk-Group	Low-Risk	Low-Risk	No	None	Live Birth	Normal	13620360
LXCL-645	NIPT-PLUS	14	1	160	60.5	3	1	Prenatal diagnosis center	Routine screening	Low-Risk-Group	Low-Risk	Low-Risk	No	None	Live Birth	Normal	13759254
LXCL-646	NIPT-PLUS	15	1	158	44.9	3	2	Prenatal diagnosis center	AMA	High-Risk-Group	Low-Risk	Low-Risk	No	None	Live Birth	Normal	12647304
LXCL-647	NIPT-PLUS	15	1	153	75	1	1	Prenatal diagnosis center	AMSS	High-Risk-Group	Low-Risk	Low-Risk	No	None	Live Birth	Normal	11877958
LXCL-648	NIPT-PLUS	15	1	166	63	4	1	Prenatal diagnosis center	AMSS	High-Risk-Group	Low-Risk	Low-Risk	No	None	Live Birth	Normal	14092125
LXCL-649	NIPT-PLUS	16	1	162	50	3	3	Prenatal diagnosis center	AMA	High-Risk-Group	Low-Risk	Low-Risk	No	None	Live Birth	Normal	14699458
LXCL-650	NIPT-PLUS	25	1	155	50	3	1	Prenatal diagnosis center	AMA	High-Risk-Group	Low-Risk	Low-Risk	No	None	Live Birth	Normal	14410910
LXCL-651	NIPT-PLUS	15	1	165	58	2	2	Prenatal diagnosis center	AMSS	High-Risk-Group	Low-Risk	Low-Risk	No	None	Live Birth	Normal	13810705
LXCL-652	NIPT-PLUS	14	1	160	61	5	2	Prenatal diagnosis center	AMSS	High-Risk-Group	Low-Risk	Low-Risk	No	None	Live Birth	Normal	14699458
LXCL-653	NIPT-PLUS	21	1	167	64.1	1	1	Partner prenatal screening institutions-2	AMA	High-Risk-Group	Low-Risk	Low-Risk	No	None	Live Birth	Normal	12944224
LXCL-654	NIPT-PLUS	18	1	158	56	2	3	Prenatal diagnosis center	AMA	High-Risk-Group	Low-Risk	Low-Risk	No	None	Live Birth	Normal	11488431
LXCL-655	NIPT-PLUS	29	1	162	67.5	1	1	Prenatal diagnosis center	UA	High-Risk-Group	Low-Risk	Low-Risk	No	None	Live Birth	Normal	13261856
LXCL-656	NIPT-PLUS	29	1	165	56	3	2	Prenatal diagnosis center	AMA	High-Risk-Group	Low-Risk	Low-Risk	No	None	Live Birth	Normal	13901920
LXCL-657	NIPT-PLUS	16	2	168	57.4	3	3	Prenatal diagnosis center	Twin pregnancy	Low-Risk-Group	Low-Risk	Low-Risk	No	None	Live Birth	Normal	14471330
LXCL-658	NIPT-PLUS	14	2	162	48.1	2	3	Partner prenatal screening institutions-3	Twin pregnancy	Low-Risk-Group	Low-Risk	Low-Risk	No	None	Live Birth	Normal	14091031
LXCL-659	NIPT-PLUS	16	1	160	54	3	1	Prenatal diagnosis center	AMA	High-Risk-Group	Low-Risk	Low-Risk	No	None	Live Birth	Normal	13261856
LXCL-660	NIPT-PLUS	17	1	166	47	2	3	Prenatal diagnosis center	Routine screening	Low-Risk-Group	Low-Risk	Low-Risk	No	None	Live Birth	Normal	11818805
LXCL-661	NIPT-PLUS	15	1	170	71	4	1	Prenatal diagnosis center	AMSS	High-Risk-Group	Low-Risk	Low-Risk	No	None	Live Birth	Normal	13303469
LXCL-662	NIPT-PLUS	16	1	160	55	1	2	Prenatal diagnosis center	AMA	High-Risk-Group	Low-Risk	Low-Risk	No	None	Live Birth	Normal	14091031
LXCL-663	NIPT-PLUS	21	1	159	52	2	2	Prenatal diagnosis center	AMA	High-Risk-Group	Low-Risk	Low-Risk	No	None	Live Birth	Normal	12115551
LXCL-664	NIPT-PLUS	16	1	162	48	1	2	Partner prenatal screening institutions-1	AMA	High-Risk-Group	Low-Risk	Low-Risk	No	None	Live Birth	Normal	14687224
LXCL-665	NIPT-PLUS	17	1	165	51.5	1	2	Partner prenatal screening institutions-2	AMA	High-Risk-Group	Low-Risk	Low-Risk	No	None	Live Birth	Normal	11214255
LXCL-666	NIPT-PLUS	17	1	160	50.9	2	1	Prenatal diagnosis center	IVF	Low-Risk-Group	Low-Risk	Low-Risk	No	None	Live Birth	Normal	14687224
LXCL-667	NIPT-PLUS	29	1	162	60	1	3	Prenatal diagnosis center	AMA	High-Risk-Group	Low-Risk	Low-Risk	No	None	Live Birth	Normal	11743437
LXCL-668	NIPT-PLUS	25	1	157	57.5	2	3	Prenatal diagnosis center	AMSS	High-Risk-Group	Low-Risk	Low-Risk	No	None	Live Birth	Normal	11866585
LXCL-669	NIPT-PLUS	14	1	168	64	3	5	Partner prenatal screening institutions-1	AMSS	High-Risk-Group	Low-Risk	Low-Risk	No	None	Live Birth	Normal	13997624
LXCL-670	NIPT-PLUS	16	2	167	52	5	2	Prenatal diagnosis center	Twin pregnancy	Low-Risk-Group	Low-Risk	Low-Risk	No	None	Live Birth	Normal	13332733
LXCL-671	NIPT-PLUS	12	1	168	65.1	2	2	Prenatal diagnosis center	AMA	High-Risk-Group	Low-Risk	Low-Risk	No	None	Live Birth	Normal	12940355
LXCL-672	NIPT-PLUS	15	1	150	49.5	2	1	Partner prenatal screening institutions-1	Routine screening	Low-Risk-Group	Low-Risk	Low-Risk	No	None	Live Birth	Normal	14048023
LXCL-673	NIPT-PLUS	16	1	155	45.5	1	2	Prenatal diagnosis center	Routine screening	Low-Risk-Group	Low-Risk	Low-Risk	No	None	Live Birth	Normal	12102804
LXCL-674	NIPT-PLUS	20	1	163	76	4	2	Prenatal diagnosis center	AMSS	High-Risk-Group	Low-Risk	Low-Risk	No	None	Live Birth	Normal	12832819
LXCL-675	NIPT-PLUS	15	1	157	55	1	2	Prenatal diagnosis center	Routine screening	Low-Risk-Group	Low-Risk	Low-Risk	No	None	Live Birth	Normal	13079433
LXCL-676	NIPT-PLUS	17	1	168	56.5	3	3	Partner prenatal screening institutions-1	UA	High-Risk-Group	Low-Risk	Low-Risk	No	None	Live Birth	Normal	14360214
LXCL-677	NIPT-PLUS	14	1	162	56	4	2	Prenatal diagnosis center	AMSS	High-Risk-Group	Low-Risk	Low-Risk	No	None	Live Birth	Normal	14425168
LXCL-678	NIPT-PLUS	16	1	170	52	1	1	Partner prenatal screening institutions-1	AMSS	High-Risk-Group	Low-Risk	Low-Risk	No	None	Live Birth	Normal	14266162
LXCL-679	NIPT-PLUS	16	1	171	52.5	1	1	Prenatal diagnosis center	AMA	High-Risk-Group	Low-Risk	Low-Risk	No	None	Live Birth	Normal	13260482
LXCL-680	NIPT-PLUS	17	1	163	55	1	1	Prenatal diagnosis center	Routine screening	Low-Risk-Group	Low-Risk	Low-Risk	No	None	Live Birth	Normal	12619099
LXCL-681	NIPT-PLUS	17	1	163	59	2	2	Prenatal diagnosis center	AMA	High-Risk-Group	Low-Risk	Low-Risk	No	None	Live Birth	Normal	13676827
LXCL-682	NIPT-PLUS	29	1	165	55	4	6	Prenatal diagnosis center	AMSS	High-Risk-Group	Low-Risk	Low-Risk	No	None	Live Birth	Normal	14446672
LXCL-683	NIPT-PLUS	29	1	158	62.5	1	2	Prenatal diagnosis center	Routine screening	Low-Risk-Group	Low-Risk	Low-Risk	No	None	Live Birth	Normal	12454828
LXCL-684	NIPT-PLUS	27	1	165	47	2	1	Partner prenatal screening institutions-4	UA	High-Risk-Group	Low-Risk	Low-Risk	No	None	Live Birth	Normal	13391380
LXCL-685	NIPT-PLUS	16	1	165	55	3	5	Prenatal diagnosis center	AMA	High-Risk-Group	Low-Risk	Low-Risk	No	None	Live Birth	Normal	14721228
LXCL-686	NIPT-PLUS	19	1	158	42.5	1	1	Prenatal diagnosis center	AMA	High-Risk-Group	Low-Risk	Low-Risk	No	None	Live Birth	Normal	13558493
LXCL-687	NIPT-PLUS	19	1	158	54.4	2	1	Prenatal diagnosis center	AMSS	High-Risk-Group	Low-Risk	Low-Risk	No	None	Live Birth	Normal	12143294
LXCL-688	NIPT-PLUS	19	1	163	55	1	2	Prenatal diagnosis center	AMA	High-Risk-Group	Low-Risk	Low-Risk	No	None	Live Birth	Normal	12284171
LXCL-689	NIPT-PLUS	16	1	168	60	2	1	Prenatal diagnosis center	Routine screening	Low-Risk-Group	Low-Risk	Low-Risk	No	None	Live Birth	Normal	10387830
LXCL-690	NIPT-PLUS	15	1	160	59	4	4	Prenatal diagnosis center	Routine screening	Low-Risk-Group	Low-Risk	Low-Risk	No	None	Live Birth	Normal	11743437
LXCL-691	NIPT-PLUS	16	1	164	73	1	5	Partner prenatal screening institutions-5	Routine screening	Low-Risk-Group	Low-Risk	Low-Risk	No	None	Live Birth	Normal	12708977
LXCL-692	NIPT-PLUS	14	1	167	49	1	3	Prenatal diagnosis center	AMA	High-Risk-Group	Low-Risk	Low-Risk	No	None	Live Birth	Normal	14267321
LXCL-693	NIPT-PLUS	14	1	168	59.7	1	3	Prenatal diagnosis center	AMA	High-Risk-Group	Low-Risk	Low-Risk	No	None	Live Birth	Normal	14266162
LXCL-694	NIPT-PLUS	16	1	155	76	3	1	Partner prenatal screening institutions-5	IVF	Low-Risk-Group	Low-Risk	Low-Risk	No	None	Live Birth	Normal	13076134
LXCL-695	NIPT-PLUS	17	1	156	73	3	3	Prenatal diagnosis center	AMA	High-Risk-Group	Low-Risk	Low-Risk	No	None	Live Birth	Normal	13055270
LXCL-696	NIPT-PLUS	15	1	158	48	1	3	Prenatal diagnosis center	AMA	High-Risk-Group	Low-Risk	Low-Risk	No	None	Live Birth	Normal	12875381
LXCL-697	NIPT-PLUS	17	1	162	59.2	3	5	Partner prenatal screening institutions-1	Routine screening	Low-Risk-Group	Low-Risk	Low-Risk	No	None	Live Birth	Normal	12163039
LXCL-698	NIPT-PLUS	15	1	150	67.8	6	1	Prenatal diagnosis center	UA	High-Risk-Group	Low-Risk	Low-Risk	No	None	Live Birth	Normal	11691313
LXCL-699	NIPT-PLUS	20	1	165	56.1	4	3	Prenatal diagnosis center	Routine screening	Low-Risk-Group	Low-Risk	Low-Risk	No	None	Live Birth	Normal	13243793
LXCL-700	NIPT-PLUS	17	1	160	56	4	4	Prenatal diagnosis center	AMA	High-Risk-Group	Low-Risk	Low-Risk	No	None	Live Birth	Normal	14425168
LXCL-701	NIPT-PLUS	17	1	158	57	3	2	Prenatal diagnosis center	Routine screening	Low-Risk-Group	Low-Risk	Low-Risk	No	None	Live Birth	Normal	12872743
LXCL-702	NIPT-PLUS	16	1	160	62.3	5	3	Partner prenatal screening institutions-1	AMA	High-Risk-Group	Low-Risk	Low-Risk	No	None	Live Birth	Normal	12163039
LXCL-703	NIPT-PLUS	15	1	140	59.6	3	4	Partner prenatal screening institutions-1	AMA	High-Risk-Group	Low-Risk	Low-Risk	No	None	Live Birth	Normal	14560753
LXCL-704	NIPT-PLUS	17	1	156	69	4	3	Prenatal diagnosis center	AMA	High-Risk-Group	Low-Risk	Low-Risk	No	None	Live Birth	Normal	11958972
LXCL-705	NIPT-PLUS	30	2	165	56.5	1	2	Prenatal diagnosis center	Twin pregnancy	Low-Risk-Group	Low-Risk	Low-Risk	No	None	Live Birth	Normal	12123397
LXCL-706	NIPT-PLUS	16	1	158	60	2	2	Partner prenatal screening institutions-5	Routine screening	Low-Risk-Group	Low-Risk	Low-Risk	No	None	Live Birth	Normal	13264200
LXCL-707	NIPT-PLUS	16	1	167	67	5	4	Prenatal diagnosis center	AMA	High-Risk-Group	Low-Risk	Low-Risk	No	None	Live Birth	Normal	13486687
LXCL-708	NIPT-PLUS	26	1	165	56	1	1	Prenatal diagnosis center	AMSS	High-Risk-Group	Low-Risk	Low-Risk	No	None	Live Birth	Normal	14493267
LXCL-709	NIPT-PLUS	15	1	160	52	2	2	Prenatal diagnosis center	Routine screening	Low-Risk-Group	Low-Risk	Low-Risk	No	None	Live Birth	Normal	12227001
LXCL-710	NIPT-PLUS	16	1	152	53	1	4	Prenatal diagnosis center	AMSS	High-Risk-Group	Low-Risk	Low-Risk	No	None	Live Birth	Normal	13325185
LXCL-711	NIPT-PLUS	16	1	167	50.5	1	2	Prenatal diagnosis center	AMSS	High-Risk-Group	Low-Risk	Low-Risk	No	None	Live Birth	Normal	14098931
LXCL-712	NIPT-PLUS	28	1	155	61	6	2	Prenatal diagnosis center	UA	High-Risk-Group	Low-Risk	Low-Risk	No	None	Live Birth	Normal	14632257
LXCL-713	NIPT-PLUS	16	1	160	60	3	5	Partner prenatal screening institutions-1	AMA	High-Risk-Group	Low-Risk	Low-Risk	No	None	Live Birth	Normal	14526687
LXCL-714	NIPT-PLUS	16	2	163	55	5	3	Partner prenatal screening institutions-2	Twin pregnancy	Low-Risk-Group	Low-Risk	Low-Risk	No	None	Live Birth	Normal	14688178
LXCL-715	NIPT-PLUS	14	1	164	60.5	2	2	Prenatal diagnosis center	UA	High-Risk-Group	Low-Risk	Low-Risk	No	None	Live Birth	Normal	12145049
LXCL-716	NIPT-PLUS	14	1	160	44	4	2	Partner prenatal screening institutions-1	Routine screening	Low-Risk-Group	Low-Risk	Low-Risk	No	None	Live Birth	Normal	11995886
LXCL-717	NIPT-PLUS	30	1	160	50	4	2	Prenatal diagnosis center	AMA	High-Risk-Group	Low-Risk	Low-Risk	No	None	Live Birth	Normal	13146407
LXCL-718	NIPT-PLUS	27	1	163	59	2	1	Prenatal diagnosis center	AMA	High-Risk-Group	Low-Risk	Low-Risk	No	None	Live Birth	Normal	11072570
LXCL-719	NIPT-PLUS	17	2	158	55.5	5	4	Prenatal diagnosis center	Twin pregnancy	Low-Risk-Group	Low-Risk	Low-Risk	No	None	Live Birth	Normal	13288646
LXCL-720	NIPT-PLUS	21	1	158	53	2	1	Prenatal diagnosis center	Routine screening	Low-Risk-Group	Low-Risk	Low-Risk	No	None	Live Birth	Normal	12615317
LXCL-721	NIPT-PLUS	30	1	160	60	3	1	Prenatal diagnosis center	AMSS	High-Risk-Group	Low-Risk	Low-Risk	No	None	Live Birth	Normal	11109817
LXCL-722	NIPT-PLUS	30	1	168	45.5	2	1	Prenatal diagnosis center	AMA	High-Risk-Group	Low-Risk	Low-Risk	No	None	Live Birth	Normal	11646993
LXCL-723	NIPT-PLUS	30	1	165	66	1	1	Prenatal diagnosis center	AMA	High-Risk-Group	Low-Risk	Low-Risk	No	None	Live Birth	Normal	12242955
LXCL-724	NIPT-PLUS	25	1	158	75	3	1	Partner prenatal screening institutions-1	Routine screening	Low-Risk-Group	Low-Risk	Low-Risk	No	None	Live Birth	Normal	11125291
LXCL-725	NIPT-PLUS	17	1	162	63	2	4	Prenatal diagnosis center	AMA	High-Risk-Group	Low-Risk	Low-Risk	No	None	Live Birth	Normal	12227001
LXCL-726	NIPT-PLUS	29	1	167	50	5	5	Prenatal diagnosis center	Routine screening	Low-Risk-Group	Low-Risk	Low-Risk	No	None	Live Birth	Normal	13939219
LXCL-727	NIPT-PLUS	29	1	162	57	1	2	Partner prenatal screening institutions-2	AMA	High-Risk-Group	Low-Risk	Low-Risk	No	None	Live Birth	Normal	14526687
LXCL-728	NIPT-PLUS	15	1	158	49	1	3	Partner prenatal screening institutions-1	AMA	High-Risk-Group	Low-Risk	Low-Risk	No	None	Live Birth	Normal	14562436
LXCL-729	NIPT-PLUS	15	1	158	48.3	4	2	Partner prenatal screening institutions-5	Routine screening	Low-Risk-Group	Low-Risk	Low-Risk	No	None	Live Birth	Normal	12174490
LXCL-730	NIPT-PLUS	15	1	162	56.4	7	2	Prenatal diagnosis center	AMA	High-Risk-Group	Low-Risk	Low-Risk	No	None	Live Birth	Normal	11995886
LXCL-731	NIPT-PLUS	15	1	157	59	1	2	Prenatal diagnosis center	AMSS	High-Risk-Group	Low-Risk	Low-Risk	No	None	Live Birth	Normal	12226193
LXCL-732	NIPT-PLUS	20	1	161	61	2	3	Prenatal diagnosis center	Routine screening	Low-Risk-Group	Low-Risk	Low-Risk	No	None	Live Birth	Normal	12316623
LXCL-733	NIPT-PLUS	20	1	158	56	1	2	Prenatal diagnosis center	Routine screening	Low-Risk-Group	Low-Risk	Low-Risk	No	None	Live Birth	Normal	13824451
LXCL-734	NIPT-PLUS	15	1	160	56	4	2	Partner prenatal screening institutions-1	Routine screening	Low-Risk-Group	Low-Risk	Low-Risk	No	None	Live Birth	Normal	14064146
LXCL-735	NIPT-PLUS	14	1	162	55.7	2	2	Prenatal diagnosis center	AMSS	High-Risk-Group	Low-Risk	Low-Risk	No	None	Live Birth	Normal	13146407
LXCL-736	NIPT-PLUS	14	1	159	63	4	1	Prenatal diagnosis center	IVF	Low-Risk-Group	Low-Risk	Low-Risk	No	None	Live Birth	Normal	13897722
LXCL-737	NIPT-PLUS	12	1	162	49	2	3	Partner prenatal screening institutions-1	Routine screening	Low-Risk-Group	Low-Risk	Low-Risk	No	None	Live Birth	Normal	11109817
LXCL-738	NIPT-PLUS	21	1	160	53.8	1	1	Partner prenatal screening institutions-3	AMA	High-Risk-Group	Low-Risk	Low-Risk	No	None	Live Birth	Normal	11523445
LXCL-739	NIPT-PLUS	12	1	160	70	3	2	Partner prenatal screening institutions-1	AMA	High-Risk-Group	Low-Risk	Low-Risk	No	None	Live Birth	Normal	12205787
LXCL-740	NIPT-PLUS	14	1	157	52.5	2	3	Prenatal diagnosis center	Routine screening	Low-Risk-Group	Low-Risk	Low-Risk	No	None	Live Birth	Normal	13725626
LXCL-741	NIPT-PLUS	17	1	166	78.5	2	1	Partner prenatal screening institutions-1	Routine screening	Low-Risk-Group	Low-Risk	Low-Risk	No	None	Live Birth	Normal	11954483
LXCL-742	NIPT-PLUS	15	1	160	70.5	4	3	Prenatal diagnosis center	Routine screening	Low-Risk-Group	Low-Risk	Low-Risk	No	None	Live Birth	Normal	14135032
LXCL-743	NIPT-PLUS	27	1	168	65	3	2	Prenatal diagnosis center	Routine screening	Low-Risk-Group	Low-Risk	Low-Risk	No	None	Live Birth	Normal	11738068
LXCL-744	NIPT-PLUS	17	1	160	50	2	2	Prenatal diagnosis center	Routine screening	Low-Risk-Group	Low-Risk	Low-Risk	No	None	Live Birth	Normal	11335655
LXCL-745	NIPT-PLUS	18	1	152	61	1	3	Prenatal diagnosis center	IVF	Low-Risk-Group	Low-Risk	Low-Risk	No	None	Live Birth	Normal	12551720
LXCL-746	NIPT-PLUS	12	1	157	47.5	3	4	Prenatal diagnosis center	Routine screening	Low-Risk-Group	Low-Risk	Low-Risk	No	None	Live Birth	Normal	12507499
LXCL-747	NIPT-PLUS	26	1	160	60	1	1	Prenatal diagnosis center	Routine screening	Low-Risk-Group	Low-Risk	Low-Risk	No	None	Live Birth	Normal	14684927
LXCL-748	NIPT-PLUS	15	1	158	70	5	2	Partner prenatal screening institutions-1	Routine screening	Low-Risk-Group	Low-Risk	Low-Risk	No	None	Live Birth	Normal	11439397
LXCL-749	NIPT-PLUS	15	1	160	56	2	3	Partner prenatal screening institutions-1	Routine screening	Low-Risk-Group	Low-Risk	Low-Risk	No	None	Live Birth	Normal	13955366
LXCL-750	NIPT-PLUS	12	1	164	72	2	4	Prenatal diagnosis center	AMSS	High-Risk-Group	Low-Risk	Low-Risk	No	None	Live Birth	Normal	12767618
LXCL-751	NIPT-PLUS	16	1	161	80	2	1	Prenatal diagnosis center	Routine screening	Low-Risk-Group	Low-Risk	Low-Risk	No	None	Live Birth	Normal	12643581
LXCL-752	NIPT-PLUS	16	1	170	56	1	2	Prenatal diagnosis center	AMSS	High-Risk-Group	Low-Risk	Low-Risk	No	None	Live Birth	Normal	12349221
LXCL-753	NIPT-PLUS	17	1	170	42	2	1	Partner prenatal screening institutions-1	Routine screening	Low-Risk-Group	Low-Risk	Low-Risk	No	None	Live Birth	Normal	12492920
LXCL-754	NIPT-PLUS	29	1	162	68	3	3	Partner prenatal screening institutions-3	Routine screening	Low-Risk-Group	Low-Risk	Low-Risk	No	None	Live Birth	Normal	11954483
LXCL-755	NIPT-PLUS	16	1	163	47	4	1	Prenatal diagnosis center	AMSS	High-Risk-Group	Low-Risk	Low-Risk	No	None	Live Birth	Normal	10249561
LXCL-756	NIPT-PLUS	17	2	160	45	2	1	Prenatal diagnosis center	Twin pregnancy	Low-Risk-Group	Low-Risk	Low-Risk	No	None	Live Birth	Normal	13715880
LXCL-757	NIPT-PLUS	27	1	162	65.1	2	3	Prenatal diagnosis center	Routine screening	Low-Risk-Group	Low-Risk	Low-Risk	No	None	Live Birth	Normal	12818792
LXCL-758	NIPT-PLUS	28	1	155	68.8	5	1	Partner prenatal screening institutions-1	AMSS	High-Risk-Group	Low-Risk	Low-Risk	No	None	Live Birth	Normal	13840795
LXCL-759	NIPT-PLUS	28	1	160	64.6	1	2	Prenatal diagnosis center	AMA	High-Risk-Group	Low-Risk	Low-Risk	No	None	Live Birth	Normal	12698162
LXCL-760	NIPT-PLUS	15	1	159	50	2	2	Prenatal diagnosis center	Routine screening	Low-Risk-Group	Low-Risk	Low-Risk	No	None	Live Birth	Normal	13246822
LXCL-761	NIPT-PLUS	15	1	160	66.5	2	1	Prenatal diagnosis center	AMSS	High-Risk-Group	Low-Risk	Low-Risk	No	None	Live Birth	Normal	13282959
LXCL-762	NIPT-PLUS	14	1	167	46.5	3	3	Prenatal diagnosis center	AMSS	High-Risk-Group	Low-Risk	Low-Risk	No	None	Live Birth	Normal	14309616
LXCL-763	NIPT-PLUS	15	1	162	65	1	3	Prenatal diagnosis center	Routine screening	Low-Risk-Group	Low-Risk	Low-Risk	No	None	Live Birth	Normal	13224078
LXCL-764	NIPT-PLUS	14	1	163	54	2	2	Prenatal diagnosis center	Routine screening	Low-Risk-Group	Low-Risk	Low-Risk	No	None	Live Birth	Normal	12988975
LXCL-765	NIPT-PLUS	15	1	160	56	1	2	Prenatal diagnosis center	AMSS	High-Risk-Group	Low-Risk	Low-Risk	No	None	Live Birth	Normal	12147164
LXCL-766	NIPT-PLUS	14	1	158	72.9	3	5	Prenatal diagnosis center	Routine screening	Low-Risk-Group	Low-Risk	Low-Risk	No	None	Live Birth	Normal	12258006
LXCL-767	NIPT-PLUS	14	1	158	62.6	1	4	Prenatal diagnosis center	Routine screening	Low-Risk-Group	Low-Risk	Low-Risk	No	None	Live Birth	Normal	11118606
LXCL-768	NIPT-PLUS	21	1	160	62	1	0	Prenatal diagnosis center	AMA	High-Risk-Group	Low-Risk	Low-Risk	No	None	Live Birth	Normal	12796853
LXCL-769	NIPT-PLUS	17	1	163	47	2	2	Prenatal diagnosis center	AMA	High-Risk-Group	Low-Risk	Low-Risk	No	None	Live Birth	Normal	12808564
LXCL-770	NIPT-PLUS	17	1	162	48.4	3	3	Prenatal diagnosis center	AMA	High-Risk-Group	Low-Risk	Low-Risk	No	None	Live Birth	Normal	14642168
LXCL-771	NIPT-PLUS	21	1	156	65	4	3	Prenatal diagnosis center	Routine screening	Low-Risk-Group	Low-Risk	Low-Risk	No	None	Live Birth	Normal	12414910
LXCL-772	NIPT-PLUS	16	2	164	63	2	4	Partner prenatal screening institutions-1	Twin pregnancy	Low-Risk-Group	Low-Risk	Low-Risk	No	None	Live Birth	Normal	14303712
LXCL-773	NIPT-PLUS	16	1	150	62	3	4	Partner prenatal screening institutions-1	IVF	Low-Risk-Group	Low-Risk	Low-Risk	No	None	Live Birth	Normal	13816153
LXCL-774	NIPT-PLUS	15	2	164	56.8	2	1	Partner prenatal screening institutions-1	Twin pregnancy	Low-Risk-Group	Low-Risk	Low-Risk	No	None	Live Birth	Normal	13477881
LXCL-775	NIPT-PLUS	17	1	140	66	3	1	Partner prenatal screening institutions-1	AMA	High-Risk-Group	Low-Risk	Low-Risk	No	None	Live Birth	Normal	13779355
LXCL-776	NIPT-PLUS	17	1	165	76	2	1	Partner prenatal screening institutions-2	Routine screening	Low-Risk-Group	Low-Risk	Low-Risk	No	None	Live Birth	Normal	11389774
LXCL-777	NIPT-PLUS	28	1	160	41	1	2	Prenatal diagnosis center	AMA	High-Risk-Group	Low-Risk	Low-Risk	No	None	Live Birth	Normal	11582659
LXCL-778	NIPT-PLUS	21	1	160	51.5	2	1	Partner prenatal screening institutions-3	AMA	High-Risk-Group	Low-Risk	Low-Risk	No	None	Live Birth	Normal	13460129
LXCL-779	NIPT-PLUS	14	1	165	55	3	3	Prenatal diagnosis center	IVF	Low-Risk-Group	Low-Risk	Low-Risk	No	None	Live Birth	Normal	13061660
LXCL-780	NIPT-PLUS	29	1	165	51.9	1	1	Prenatal diagnosis center	AMSS	High-Risk-Group	Low-Risk	Low-Risk	No	None	Live Birth	Normal	12094303
LXCL-781	NIPT-PLUS	15	1	166	45	1	1	Prenatal diagnosis center	Routine screening	Low-Risk-Group	Low-Risk	Low-Risk	No	None	Live Birth	Normal	13806485
LXCL-782	NIPT-PLUS	15	1	150	60	4	3	Prenatal diagnosis center	IVF	Low-Risk-Group	Low-Risk	Low-Risk	No	None	Live Birth	Normal	11862576
LXCL-783	NIPT-PLUS	12	1	163	62.6	2	1	Partner prenatal screening institutions-1	Routine screening	Low-Risk-Group	Low-Risk	Low-Risk	No	None	Live Birth	Normal	13565212
LXCL-784	NIPT-PLUS	27	1	155	62	3	1	Partner prenatal screening institutions-2	AMA	High-Risk-Group	Low-Risk	Low-Risk	No	None	Live Birth	Normal	14255783
LXCL-785	NIPT-PLUS	17	1	160	55	2	2	Partner prenatal screening institutions-6	AMA	High-Risk-Group	Low-Risk	Low-Risk	No	None	Live Birth	Normal	13033450
LXCL-786	NIPT-PLUS	29	1	168	60	2	2	Prenatal diagnosis center	AMSS	High-Risk-Group	Low-Risk	Low-Risk	No	None	Live Birth	Normal	12105689
LXCL-787	NIPT-PLUS	29	1	153	53	1	2	Prenatal diagnosis center	AMA	High-Risk-Group	Low-Risk	Low-Risk	No	None	Live Birth	Normal	13831348
LXCL-788	NIPT-PLUS	30	1	160	70	1	4	Prenatal diagnosis center	AMA	High-Risk-Group	Low-Risk	Low-Risk	No	None	Live Birth	Normal	14121577
LXCL-789	NIPT-PLUS	16	1	155	46	1	3	Partner prenatal screening institutions-3	AMA	High-Risk-Group	Low-Risk	Low-Risk	No	None	Live Birth	Normal	13841402
LXCL-790	NIPT-PLUS	16	1	163	61	4	3	Prenatal diagnosis center	AMA	High-Risk-Group	Low-Risk	Low-Risk	No	None	Live Birth	Normal	11832836
LXCL-791	NIPT-PLUS	13	1	165	50	2	1	Partner prenatal screening institutions-3	AMSS	High-Risk-Group	Low-Risk	Low-Risk	No	None	Live Birth	Normal	13640240
LXCL-792	NIPT-PLUS	13	1	167	48	3	1	Prenatal diagnosis center	AMSS	High-Risk-Group	Low-Risk	Low-Risk	No	None	Live Birth	Normal	13105944
LXCL-793	NIPT-PLUS	15	1	158	60	1	3	Prenatal diagnosis center	Routine screening	Low-Risk-Group	Low-Risk	Low-Risk	No	None	Live Birth	Normal	11164287
LXCL-794	NIPT-PLUS	14	1	164	66	3	4	Partner prenatal screening institutions-1	AMSS	High-Risk-Group	Low-Risk	Low-Risk	No	None	Live Birth	Normal	13257666
LXCL-795	NIPT-PLUS	17	1	163	50	1	2	Prenatal diagnosis center	AMSS	High-Risk-Group	Low-Risk	Low-Risk	No	None	Live Birth	Normal	14729648
LXCL-796	NIPT-PLUS	20	1	165	85.3	4	1	Prenatal diagnosis center	UA	High-Risk-Group	Low-Risk	Low-Risk	No	None	Live Birth	Normal	11122973
LXCL-797	NIPT-PLUS	13	1	165	52	3	3	Prenatal diagnosis center	Routine screening	Low-Risk-Group	Low-Risk	Low-Risk	No	None	Live Birth	Normal	11877681
LXCL-798	NIPT-PLUS	14	1	161	71	2	2	Prenatal diagnosis center	AMA	High-Risk-Group	Low-Risk	Low-Risk	No	None	Live Birth	Normal	13423783
LXCL-799	NIPT-PLUS	15	1	162	67	2	1	Prenatal diagnosis center	AMSS	High-Risk-Group	Low-Risk	Low-Risk	No	None	Live Birth	Normal	13219113
LXCL-800	NIPT-PLUS	16	1	169	65.9	4	3	Prenatal diagnosis center	Routine screening	Low-Risk-Group	Low-Risk	Low-Risk	No	None	Live Birth	Normal	12374341
LXCL-801	NIPT-PLUS	16	1	160	60	3	1	Prenatal diagnosis center	AMA	High-Risk-Group	Low-Risk	Low-Risk	No	None	Live Birth	Normal	13768822
LXCL-802	NIPT-PLUS	17	1	165	58	3	2	Prenatal diagnosis center	AMSS	High-Risk-Group	Low-Risk	Low-Risk	No	None	Live Birth	Normal	14695022
LXCL-803	NIPT-PLUS	17	1	160	69	1	1	Partner prenatal screening institutions-1	Routine screening	Low-Risk-Group	Low-Risk	Low-Risk	No	None	Live Birth	Normal	12454460
LXCL-804	NIPT-PLUS	15	1	170	63.3	1	3	Prenatal diagnosis center	Routine screening	Low-Risk-Group	Low-Risk	Low-Risk	No	None	Live Birth	Normal	12728101
LXCL-805	NIPT-PLUS	16	1	162	84	2	1	Partner prenatal screening institutions-2	AMA	High-Risk-Group	Low-Risk	Low-Risk	No	None	Live Birth	Normal	13013468
LXCL-806	NIPT-PLUS	16	1	160	67.5	5	1	Partner prenatal screening institutions-5	Routine screening	Low-Risk-Group	Low-Risk	Low-Risk	No	None	Live Birth	Normal	12926694
LXCL-807	NIPT-PLUS	29	1	152	74.5	1	2	Partner prenatal screening institutions-1	AMA	High-Risk-Group	Low-Risk	Low-Risk	No	None	Live Birth	Normal	14176731
LXCL-808	NIPT-PLUS	14	1	162	57	1	2	Partner prenatal screening institutions-1	AMSS	High-Risk-Group	Low-Risk	Low-Risk	No	None	Live Birth	Normal	14178034
LXCL-809	NIPT-PLUS	14	1	165	53.5	2	1	Partner prenatal screening institutions-1	AMSS	High-Risk-Group	Low-Risk	Low-Risk	No	None	Live Birth	Normal	13007177
LXCL-810	NIPT-PLUS	14	1	163	56	5	4	Partner prenatal screening institutions-1	Routine screening	Low-Risk-Group	Low-Risk	Low-Risk	No	None	Live Birth	Normal	11308650
LXCL-811	NIPT-PLUS	16	1	160	50	2	2	Prenatal diagnosis center	AMSS	High-Risk-Group	Low-Risk	Low-Risk	No	None	Live Birth	Normal	14216097
LXCL-812	NIPT-PLUS	15	1	156	81	3	3	Prenatal diagnosis center	Routine screening	Low-Risk-Group	Low-Risk	Low-Risk	No	None	Live Birth	Normal	13210187
LXCL-813	NIPT-PLUS	18	1	168	60	3	1	Prenatal diagnosis center	AMA	High-Risk-Group	Low-Risk	Low-Risk	No	None	Live Birth	Normal	10771530
LXCL-814	NIPT-PLUS	16	1	165	50	2	5	Prenatal diagnosis center	AMSS	High-Risk-Group	Low-Risk	Low-Risk	No	None	Live Birth	Normal	12055967
LXCL-815	NIPT-PLUS	14	1	168	73	2	3	Partner prenatal screening institutions-5	Routine screening	Low-Risk-Group	Low-Risk	Low-Risk	No	None	Live Birth	Normal	14663235
LXCL-816	NIPT-PLUS	14	2	164	69.5	2	2	Partner prenatal screening institutions-3	Twin pregnancy	Low-Risk-Group	Low-Risk	Low-Risk	No	None	Live Birth	Normal	11836005
LXCL-817	NIPT-PLUS	15	2	163	61	3	1	Partner prenatal screening institutions-1	Twin pregnancy	Low-Risk-Group	Low-Risk	Low-Risk	No	None	Live Birth	Normal	12199431
LXCL-818	NIPT-PLUS	29	1	163	57.5	1	2	Prenatal diagnosis center	AMA	High-Risk-Group	Low-Risk	Low-Risk	No	None	Live Birth	Normal	13076439
LXCL-819	NIPT-PLUS	15	1	160	52	1	2	Partner prenatal screening institutions-1	AMSS	High-Risk-Group	Low-Risk	Low-Risk	No	None	Live Birth	Normal	12884808
LXCL-820	NIPT-PLUS	15	1	168	42	4	1	Partner prenatal screening institutions-3	AMSS	High-Risk-Group	Low-Risk	Low-Risk	No	None	Live Birth	Normal	13288278
LXCL-821	NIPT-PLUS	15	1	162	72.3	2	1	Prenatal diagnosis center	AMSS	High-Risk-Group	Low-Risk	Low-Risk	No	None	Live Birth	Normal	10180870
LXCL-822	NIPT-PLUS	16	1	167	66	3	5	Prenatal diagnosis center	AMA	High-Risk-Group	Low-Risk	Low-Risk	No	None	Live Birth	Normal	13354737
LXCL-823	NIPT-PLUS	16	1	150	63	3	1	Prenatal diagnosis center	IVF	Low-Risk-Group	Low-Risk	Low-Risk	No	None	Live Birth	Normal	13040015
LXCL-824	NIPT-PLUS	16	1	155	68	1	3	Partner prenatal screening institutions-1	AMSS	High-Risk-Group	Low-Risk	Low-Risk	No	None	Live Birth	Normal	13720458
LXCL-825	NIPT-PLUS	29	1	161	57.7	1	1	Prenatal diagnosis center	Routine screening	Low-Risk-Group	Low-Risk	Low-Risk	No	None	Live Birth	Normal	13951500
LXCL-826	NIPT-PLUS	16	1	165	48.6	2	1	Prenatal diagnosis center	AMSS	High-Risk-Group	Low-Risk	Low-Risk	No	None	Live Birth	Normal	10838536
LXCL-827	NIPT-PLUS	13	1	164	55	3	3	Prenatal diagnosis center	AMA	High-Risk-Group	Low-Risk	Low-Risk	No	None	Live Birth	Normal	12821804
LXCL-828	NIPT-PLUS	16	1	157	58	1	3	Prenatal diagnosis center	AMA	High-Risk-Group	Low-Risk	Low-Risk	No	None	Live Birth	Normal	12718485
LXCL-829	NIPT-PLUS	21	1	158	47	1	4	Prenatal diagnosis center	AMSS	High-Risk-Group	Low-Risk	Low-Risk	No	None	Live Birth	Normal	10502672
LXCL-830	NIPT-PLUS	15	1	160	62	1	1	Partner prenatal screening institutions-3	AMA	High-Risk-Group	Low-Risk	Low-Risk	No	None	Live Birth	Normal	13302967
LXCL-831	NIPT-PLUS	14	1	162	48	1	4	Partner prenatal screening institutions-3	AMA	High-Risk-Group	Low-Risk	Low-Risk	No	None	Live Birth	Normal	12203225
LXCL-832	NIPT-PLUS	14	1	162	55	1	1	Prenatal diagnosis center	AMSS	High-Risk-Group	Low-Risk	Low-Risk	No	None	Live Birth	Normal	13254870
LXCL-833	NIPT-PLUS	16	1	155	81	1	3	Partner prenatal screening institutions-1	Routine screening	Low-Risk-Group	Low-Risk	Low-Risk	No	None	Live Birth	Normal	13218912
LXCL-834	NIPT-PLUS	14	1	167	54	2	1	Prenatal diagnosis center	Routine screening	Low-Risk-Group	Low-Risk	Low-Risk	No	None	Live Birth	Normal	13522606
LXCL-835	NIPT-PLUS	16	1	160	55	5	3	Prenatal diagnosis center	AMA	High-Risk-Group	Low-Risk	Low-Risk	No	None	Live Birth	Normal	12168690
LXCL-836	NIPT-PLUS	17	1	166	50	5	2	Prenatal diagnosis center	AMSS	High-Risk-Group	Low-Risk	Low-Risk	No	None	Live Birth	Normal	12302798
LXCL-837	NIPT-PLUS	17	1	164	67	4	1	Prenatal diagnosis center	AMSS	High-Risk-Group	Low-Risk	Low-Risk	No	None	Live Birth	Normal	13151634
LXCL-838	NIPT-PLUS	21	1	152	61	3	3	Prenatal diagnosis center	AMA	High-Risk-Group	Low-Risk	Low-Risk	No	None	Live Birth	Normal	12747709
LXCL-839	NIPT-PLUS	21	1	163	59	2	3	Prenatal diagnosis center	AMA	High-Risk-Group	Low-Risk	Low-Risk	No	None	Live Birth	Normal	13079700
LXCL-840	NIPT-PLUS	28	1	156	60.5	2	1	Prenatal diagnosis center	AMSS	High-Risk-Group	Low-Risk	Low-Risk	No	None	Live Birth	Normal	13609266
LXCL-841	NIPT-PLUS	15	1	168	70	3	2	Prenatal diagnosis center	AMA	High-Risk-Group	Low-Risk	Low-Risk	No	None	Live Birth	Normal	13065893
LXCL-842	NIPT-PLUS	15	1	165	70	3	1	Partner prenatal screening institutions-6	AMSS	High-Risk-Group	Low-Risk	Low-Risk	No	None	Live Birth	Normal	10187082
LXCL-843	NIPT-PLUS	30	1	158	61	5	1	Partner prenatal screening institutions-1	AMA	High-Risk-Group	Low-Risk	Low-Risk	No	None	Live Birth	Normal	13786128
LXCL-844	NIPT-PLUS	16	1	156	65	3	1	Partner prenatal screening institutions-1	AMSS	High-Risk-Group	Low-Risk	Low-Risk	No	None	Live Birth	Normal	13788194
LXCL-845	NIPT-PLUS	16	1	160	67	1	4	Prenatal diagnosis center	Routine screening	Low-Risk-Group	Low-Risk	Low-Risk	No	None	Live Birth	Normal	12248584
LXCL-846	NIPT-PLUS	16	1	164	55	4	4	Partner prenatal screening institutions-1	UA	High-Risk-Group	Low-Risk	Low-Risk	No	None	Live Birth	Normal	14080213
LXCL-847	NIPT-PLUS	16	1	160	58	2	5	Prenatal diagnosis center	AMSS	High-Risk-Group	Low-Risk	Low-Risk	No	None	Live Birth	Normal	14102305
LXCL-848	NIPT-PLUS	17	1	160	52.2	2	2	Prenatal diagnosis center	Routine screening	Low-Risk-Group	Low-Risk	Low-Risk	No	None	Live Birth	Normal	13897722
LXCL-849	NIPT-PLUS	20	1	153	45	1	2	Partner prenatal screening institutions-1	AMSS	High-Risk-Group	Low-Risk	Low-Risk	No	None	Live Birth	Normal	12818560
LXCL-850	NIPT-PLUS	16	1	163	60	1	3	Partner prenatal screening institutions-1	AMSS	High-Risk-Group	Low-Risk	Low-Risk	No	None	Live Birth	Normal	12826358
LXCL-851	NIPT-PLUS	16	1	163	47	2	1	Partner prenatal screening institutions-1	AMSS	High-Risk-Group	Low-Risk	Low-Risk	No	None	Live Birth	Normal	13120361
LXCL-852	NIPT-PLUS	20	1	158	65.5	1	5	Prenatal diagnosis center	Routine screening	Low-Risk-Group	Low-Risk	Low-Risk	No	None	Live Birth	Normal	14034292
LXCL-853	NIPT-PLUS	16	1	158	45	6	2	Prenatal diagnosis center	AMA	High-Risk-Group	Low-Risk	Low-Risk	No	None	Live Birth	Normal	12959992
LXCL-854	NIPT-PLUS	17	1	165	53.4	2	2	Prenatal diagnosis center	AMSS	High-Risk-Group	Low-Risk	Low-Risk	No	None	Live Birth	Normal	13005081
LXCL-855	NIPT-PLUS	15	1	164	50.5	4	1	Partner prenatal screening institutions-5	Routine screening	Low-Risk-Group	Low-Risk	Low-Risk	No	None	Live Birth	Normal	11824221
LXCL-856	NIPT-PLUS	15	1	160	65	3	2	Partner prenatal screening institutions-1	AMSS	High-Risk-Group	Low-Risk	Low-Risk	No	None	Live Birth	Normal	13198142
LXCL-857	NIPT-PLUS	16	1	160	50	3	1	Prenatal diagnosis center	AMSS	High-Risk-Group	Low-Risk	Low-Risk	No	None	Live Birth	Normal	12389359
LXCL-858	NIPT-PLUS	17	1	158	62	2	1	Partner prenatal screening institutions-1	AMSS	High-Risk-Group	Low-Risk	Low-Risk	No	None	Live Birth	Normal	13853582
LXCL-859	NIPT-PLUS	15	2	175	56	2	4	Partner prenatal screening institutions-1	Twin pregnancy	Low-Risk-Group	Low-Risk	Low-Risk	No	None	Live Birth	Normal	11858096
LXCL-860	NIPT-PLUS	15	1	162	49	1	2	Prenatal diagnosis center	AMA	High-Risk-Group	Low-Risk	Low-Risk	No	None	Live Birth	Normal	12748166
LXCL-861	NIPT-PLUS	16	1	165	55	5	1	Partner prenatal screening institutions-1	Routine screening	Low-Risk-Group	Low-Risk	Low-Risk	No	None	Live Birth	Normal	11488063
LXCL-862	NIPT-PLUS	16	1	164	57	4	1	Prenatal diagnosis center	Routine screening	Low-Risk-Group	Low-Risk	Low-Risk	No	None	Live Birth	Normal	12692476
LXCL-863	NIPT-PLUS	16	1	166	50	1	1	Partner prenatal screening institutions-1	AMA	High-Risk-Group	Low-Risk	Low-Risk	No	None	Live Birth	Normal	14588358
LXCL-864	NIPT-PLUS	16	1	160	54	2	2	Partner prenatal screening institutions-1	AMSS	High-Risk-Group	Low-Risk	Low-Risk	No	None	Live Birth	Normal	12829358
LXCL-865	NIPT-PLUS	17	1	166	54	3	1	Prenatal diagnosis center	Routine screening	Low-Risk-Group	Low-Risk	Low-Risk	No	None	Live Birth	Normal	12140405
LXCL-866	NIPT-PLUS	16	1	160	81	1	5	Partner prenatal screening institutions-1	AMSS	High-Risk-Group	Low-Risk	Low-Risk	No	None	Live Birth	Normal	14107044
LXCL-867	NIPT-PLUS	15	1	167	49	1	1	Partner prenatal screening institutions-3	AMSS	High-Risk-Group	Low-Risk	Low-Risk	No	None	Live Birth	Normal	13901552
LXCL-868	NIPT-PLUS	15	1	156	55	1	1	Prenatal diagnosis center	Routine screening	Low-Risk-Group	Low-Risk	Low-Risk	No	None	Live Birth	Normal	12113202
LXCL-869	NIPT-PLUS	16	1	155	55.7	3	2	Partner prenatal screening institutions-3	AMSS	High-Risk-Group	Low-Risk	Low-Risk	No	None	Live Birth	Normal	11191785
LXCL-870	NIPT-PLUS	22	1	164	54	1	3	Partner prenatal screening institutions-1	IVF	Low-Risk-Group	Low-Risk	Low-Risk	No	None	Live Birth	Normal	12436959
LXCL-871	NIPT-PLUS	15	1	160	52	1	3	Partner prenatal screening institutions-1	AMA	High-Risk-Group	Low-Risk	Low-Risk	No	None	Live Birth	Normal	14533953
LXCL-872	NIPT-PLUS	15	1	160	58	1	1	Partner prenatal screening institutions-1	Routine screening	Low-Risk-Group	Low-Risk	Low-Risk	No	None	Live Birth	Normal	11558095
LXCL-873	NIPT-PLUS	15	1	168	57	1	3	Partner prenatal screening institutions-1	AMA	High-Risk-Group	Low-Risk	Low-Risk	No	None	Live Birth	Normal	14118442
LXCL-874	NIPT-PLUS	20	2	155	64	1	3	Partner prenatal screening institutions-3	Twin pregnancy	Low-Risk-Group	Low-Risk	Low-Risk	No	None	Live Birth	Normal	14720860
LXCL-875	NIPT-PLUS	20	1	153	40.5	3	4	Partner prenatal screening institutions-1	Routine screening	Low-Risk-Group	Low-Risk	Low-Risk	No	None	Live Birth	Normal	11619345
LXCL-876	NIPT-PLUS	27	1	150	63	3	1	Prenatal diagnosis center	Routine screening	Low-Risk-Group	Low-Risk	Low-Risk	No	None	Live Birth	Normal	13645706
LXCL-877	NIPT-PLUS	13	1	162	68	1	3	Prenatal diagnosis center	AMA	High-Risk-Group	Low-Risk	Low-Risk	No	None	Live Birth	Normal	14605870
LXCL-878	NIPT-PLUS	17	1	165	55	1	2	Prenatal diagnosis center	AMSS	High-Risk-Group	Low-Risk	Low-Risk	No	None	Live Birth	Normal	13759254
LXCL-879	NIPT-PLUS	16	1	160	54	2	3	Partner prenatal screening institutions-4	AMSS	High-Risk-Group	Low-Risk	Low-Risk	No	None	Live Birth	Normal	11098602
LXCL-880	NIPT-PLUS	16	1	153	74	3	1	Prenatal diagnosis center	AMA	High-Risk-Group	Low-Risk	Low-Risk	No	None	Live Birth	Normal	13867414
LXCL-881	NIPT-PLUS	17	1	160	60	4	1	Prenatal diagnosis center	AMA	High-Risk-Group	Low-Risk	Low-Risk	No	None	Live Birth	Normal	11614416
LXCL-882	NIPT-PLUS	14	1	160	59	4	2	Partner prenatal screening institutions-1	AMA	High-Risk-Group	Low-Risk	Low-Risk	No	None	Live Birth	Normal	13722622
LXCL-883	NIPT-PLUS	14	1	157	61	2	3	Prenatal diagnosis center	AMSS	High-Risk-Group	Low-Risk	Low-Risk	No	None	Live Birth	Normal	12702023
LXCL-884	NIPT-PLUS	17	1	157	60.8	2	2	Prenatal diagnosis center	Routine screening	Low-Risk-Group	Low-Risk	Low-Risk	No	None	Live Birth	Normal	11376356
LXCL-885	NIPT-PLUS	16	2	158	71	2	3	Partner prenatal screening institutions-1	Twin pregnancy	Low-Risk-Group	Low-Risk	Low-Risk	No	None	Live Birth	Normal	14699458
LXCL-886	NIPT-PLUS	15	1	164	47	2	3	Prenatal diagnosis center	UA	High-Risk-Group	Low-Risk	Low-Risk	No	None	Live Birth	Normal	14314846
LXCL-887	NIPT-PLUS	17	1	170	60	2	1	Prenatal diagnosis center	Routine screening	Low-Risk-Group	Common trisomies	Chr13high-risk	Yes	46,XN	Live Birth	Normal	13191183
LXCL-888	NIPT-PLUS	14	1	160	47.7	2	1	Prenatal diagnosis center	UA	High-Risk-Group	Low-Risk	Low-Risk	No	None	Live Birth	Normal	13261856
LXCL-889	NIPT-PLUS	25	1	164	58	3	3	Prenatal diagnosis center	Routine screening	Low-Risk-Group	Low-Risk	Low-Risk	No	None	Live Birth	Normal	14025511
LXCL-890	NIPT-PLUS	25	1	162	60	1	5	Partner prenatal screening institutions-1	Routine screening	Low-Risk-Group	Low-Risk	Low-Risk	No	None	Live Birth	Normal	11502403
LXCL-891	NIPT-PLUS	20	1	170	53	1	1	Prenatal diagnosis center	Routine screening	Low-Risk-Group	Low-Risk	Low-Risk	No	None	Live Birth	Normal	12337310
LXCL-892	NIPT-PLUS	20	1	160	62	3	4	Prenatal diagnosis center	AMSS	High-Risk-Group	Low-Risk	Low-Risk	No	None	Live Birth	Normal	13787290
LXCL-893	NIPT-PLUS	17	1	155	62	4	2	Prenatal diagnosis center	AMA	High-Risk-Group	Low-Risk	Low-Risk	No	None	Live Birth	Normal	11949449
LXCL-894	NIPT-PLUS	17	1	163	48.3	3	4	Prenatal diagnosis center	AMA	High-Risk-Group	Low-Risk	Low-Risk	No	None	Live Birth	Normal	12591465
LXCL-895	NIPT-PLUS	16	1	165	53	1	1	Prenatal diagnosis center	AMSS	High-Risk-Group	Low-Risk	Low-Risk	No	None	Live Birth	Normal	13221432
LXCL-896	NIPT-PLUS	29	1	168	53	1	4	Partner prenatal screening institutions-1	AMSS	High-Risk-Group	Low-Risk	Low-Risk	No	None	Live Birth	Normal	14091031
LXCL-897	NIPT-PLUS	16	1	163	71	3	1	Prenatal diagnosis center	Routine screening	Low-Risk-Group	Low-Risk	Low-Risk	No	None	Live Birth	Normal	12034244
LXCL-898	NIPT-PLUS	16	1	159	54	1	1	Prenatal diagnosis center	Routine screening	Low-Risk-Group	Low-Risk	Low-Risk	No	None	Live Birth	Normal	12872375
LXCL-899	NIPT-PLUS	29	1	163	78	3	1	Partner prenatal screening institutions-1	Routine screening	Low-Risk-Group	Low-Risk	Low-Risk	No	None	Live Birth	Normal	14392150
LXCL-900	NIPT-PLUS	15	1	160	57.5	1	1	Partner prenatal screening institutions-6	AMSS	High-Risk-Group	Low-Risk	Low-Risk	No	None	Live Birth	Normal	14687224
LXCL-901	NIPT-PLUS	15	1	155	58	2	3	Prenatal diagnosis center	Routine screening	Low-Risk-Group	Common trisomies	Chr18high-risk	Yes	47,XN,+18	TOP	NA	11025525
LXCL-902	NIPT-PLUS	15	1	156	40.5	1	1	Partner prenatal screening institutions-1	Routine screening	Low-Risk-Group	Low-Risk	Low-Risk	No	None	Live Birth	Normal	13879175
LXCL-903	NIPT-PLUS	15	1	160	52	3	5	Prenatal diagnosis center	AMA	High-Risk-Group	Low-Risk	Low-Risk	No	None	Live Birth	Normal	13332733
LXCL-904	NIPT-PLUS	16	1	156	55	3	3	Prenatal diagnosis center	AMA	High-Risk-Group	Low-Risk	Low-Risk	No	None	Live Birth	Normal	14651960
LXCL-905	NIPT-PLUS	16	1	163	51	2	4	Prenatal diagnosis center	Routine screening	Low-Risk-Group	Low-Risk	Low-Risk	No	None	Live Birth	Normal	12839127
LXCL-906	NIPT-PLUS	16	1	164	71	3	3	Prenatal diagnosis center	AMA	High-Risk-Group	Low-Risk	Low-Risk	No	None	Live Birth	Normal	14586825
LXCL-907	NIPT-PLUS	21	1	170	56.5	1	3	Prenatal diagnosis center	AMA	High-Risk-Group	Low-Risk	Low-Risk	No	None	Live Birth	Normal	13416046
LXCL-908	NIPT-PLUS	30	1	160	51	4	6	Prenatal diagnosis center	AMSS	High-Risk-Group	Low-Risk	Low-Risk	No	None	Live Birth	Normal	10441061
LXCL-909	NIPT-PLUS	30	1	160	68.5	2	2	Prenatal diagnosis center	IVF	Low-Risk-Group	Low-Risk	Low-Risk	No	None	Live Birth	Normal	14083681
LXCL-910	NIPT-PLUS	15	1	160	64	2	1	Prenatal diagnosis center	IVF	Low-Risk-Group	Low-Risk	Low-Risk	No	None	Live Birth	Normal	12309922
LXCL-911	NIPT-PLUS	29	1	163	57	3	2	Prenatal diagnosis center	AMSS	High-Risk-Group	Low-Risk	Low-Risk	No	None	Live Birth	Normal	11743437
LXCL-912	NIPT-PLUS	29	1	160	53	3	3	Prenatal diagnosis center	Routine screening	Low-Risk-Group	Low-Risk	Low-Risk	No	None	Live Birth	Normal	14425168
LXCL-913	NIPT-PLUS	29	1	155	67	1	1	Prenatal diagnosis center	AMA	High-Risk-Group	Low-Risk	Low-Risk	No	None	Live Birth	Normal	13017030
LXCL-914	NIPT-PLUS	16	1	162	55	2	4	Prenatal diagnosis center	Routine screening	Low-Risk-Group	Low-Risk	Low-Risk	No	None	Live Birth	Normal	13795241
LXCL-915	NIPT-PLUS	29	1	170	48	3	2	Prenatal diagnosis center	AMSS	High-Risk-Group	Low-Risk	Low-Risk	No	None	Live Birth	Normal	12163039
LXCL-916	NIPT-PLUS	15	2	159	55	3	6	Partner prenatal screening institutions-1	Twin pregnancy	Low-Risk-Group	Low-Risk	Low-Risk	No	None	Live Birth	Normal	12227001
LXCL-917	NIPT-PLUS	15	1	153	53	1	1	Partner prenatal screening institutions-6	AMA	High-Risk-Group	Low-Risk	Low-Risk	No	None	Live Birth	Normal	14083313
LXCL-918	NIPT-PLUS	20	1	158	46.5	3	2	Prenatal diagnosis center	AMA	High-Risk-Group	Low-Risk	Low-Risk	No	None	Live Birth	Normal	14526687
LXCL-919	NIPT-PLUS	20	1	158	59	1	2	Prenatal diagnosis center	AMSS	High-Risk-Group	Low-Risk	Low-Risk	No	None	Live Birth	Normal	11995886
LXCL-920	NIPT-PLUS	15	1	170	59	3	2	Prenatal diagnosis center	AMA	High-Risk-Group	Low-Risk	Low-Risk	No	None	Live Birth	Normal	13547259
LXCL-921	NIPT-PLUS	16	1	158	52	5	2	Partner prenatal screening institutions-1	Routine screening	Low-Risk-Group	Low-Risk	Low-Risk	No	None	Live Birth	Normal	12122164
LXCL-922	NIPT-PLUS	17	1	156	45	2	1	Partner prenatal screening institutions-1	AMA	High-Risk-Group	Low-Risk	Low-Risk	No	None	Live Birth	Normal	11208641
LXCL-923	NIPT-PLUS	20	1	163	62	2	2	Prenatal diagnosis center	Routine screening	Low-Risk-Group	Low-Risk	Low-Risk	No	None	Live Birth	Normal	11118606
LXCL-924	NIPT-PLUS	17	1	164	60	1	1	Prenatal diagnosis center	AMA	High-Risk-Group	Low-Risk	Low-Risk	No	None	Live Birth	Normal	13286904
LXCL-925	NIPT-PLUS	18	1	158	56	2	3	Prenatal diagnosis center	Routine screening	Low-Risk-Group	Low-Risk	Low-Risk	No	None	Live Birth	Normal	13146407
LXCL-926	NIPT-PLUS	15	1	158	55.7	2	2	Prenatal diagnosis center	AMA	High-Risk-Group	Low-Risk	Low-Risk	No	None	Live Birth	Normal	10554853
LXCL-927	NIPT-PLUS	16	1	164	49	1	2	Prenatal diagnosis center	AMA	High-Risk-Group	Low-Risk	Low-Risk	No	None	Live Birth	Normal	12911982
LXCL-928	NIPT-PLUS	12	1	165	50	3	3	Partner prenatal screening institutions-4	AMSS	High-Risk-Group	Low-Risk	Low-Risk	No	None	Live Birth	Normal	12887877
LXCL-929	NIPT-PLUS	16	1	150	69	2	1	Partner prenatal screening institutions-1	Routine screening	Low-Risk-Group	Low-Risk	Low-Risk	No	None	Live Birth	Normal	14493564
LXCL-930	NIPT-PLUS	19	1	165	69	4	2	Partner prenatal screening institutions-1	AMA	High-Risk-Group	Low-Risk	Low-Risk	No	None	Live Birth	Normal	10770148
LXCL-931	NIPT-PLUS	16	2	160	48	1	1	Prenatal diagnosis center	Twin pregnancy	Low-Risk-Group	Low-Risk	Low-Risk	No	None	Live Birth	Normal	12946273
LXCL-932	NIPT-PLUS	15	1	169	48	3	1	Prenatal diagnosis center	AMA	High-Risk-Group	Low-Risk	Low-Risk	No	None	Live Birth	Normal	13384142
LXCL-933	NIPT-PLUS	16	1	168	58	5	3	Partner prenatal screening institutions-1	Routine screening	Low-Risk-Group	Low-Risk	Low-Risk	No	None	Live Birth	Normal	11109817
LXCL-934	NIPT-PLUS	17	1	168	52	4	2	Partner prenatal screening institutions-1	AMA	High-Risk-Group	Low-Risk	Low-Risk	No	None	Live Birth	Normal	13948387
LXCL-935	NIPT-PLUS	15	1	160	71	1	2	Prenatal diagnosis center	IVF	Low-Risk-Group	Low-Risk	Low-Risk	No	None	Live Birth	Normal	12945417
LXCL-936	NIPT-PLUS	16	1	156	66	1	3	Partner prenatal screening institutions-1	AMSS	High-Risk-Group	Low-Risk	Low-Risk	No	None	Live Birth	Normal	14217587
LXCL-937	NIPT-PLUS	15	1	167	50	3	2	Prenatal diagnosis center	AMA	High-Risk-Group	Low-Risk	Low-Risk	No	None	Live Birth	Normal	13460129
LXCL-938	NIPT-PLUS	14	1	168	48	3	1	Prenatal diagnosis center	Routine screening	Low-Risk-Group	Low-Risk	Low-Risk	No	None	Live Birth	Normal	12094303
LXCL-939	NIPT-PLUS	16	1	165	58.1	1	3	Partner prenatal screening institutions-2	AMA	High-Risk-Group	Low-Risk	Low-Risk	No	None	Live Birth	Normal	13033450
LXCL-940	NIPT-PLUS	14	1	167	52	3	2	Prenatal diagnosis center	AMSS	High-Risk-Group	Low-Risk	Low-Risk	No	None	Live Birth	Normal	12764640
LXCL-941	NIPT-PLUS	17	1	168	48.5	1	3	Partner prenatal screening institutions-2	AMA	High-Risk-Group	Low-Risk	Low-Risk	No	None	Live Birth	Normal	11288870
LXCL-942	NIPT-PLUS	20	1	156	53	5	2	Prenatal diagnosis center	Routine screening	Low-Risk-Group	Low-Risk	Low-Risk	No	None	Live Birth	Normal	12847058
LXCL-943	NIPT-PLUS	16	1	160	64.4	5	4	Partner prenatal screening institutions-1	Routine screening	Low-Risk-Group	Low-Risk	Low-Risk	No	None	Live Birth	Normal	14216097
LXCL-944	NIPT-PLUS	12	1	158	70	1	3	Partner prenatal screening institutions-1	AMA	High-Risk-Group	Low-Risk	Low-Risk	No	None	Live Birth	Normal	11527663
LXCL-945	NIPT-PLUS	15	1	172	62	2	1	Prenatal diagnosis center	AMA	High-Risk-Group	Low-Risk	Low-Risk	No	None	Live Birth	Normal	11062713
LXCL-946	NIPT-PLUS	20	1	158	50	2	4	Prenatal diagnosis center	Routine screening	Low-Risk-Group	Common trisomies	Chr21high-risk	Yes	47,XN,+21	TOP	NA	13933135
LXCL-947	NIPT-PLUS	16	1	150	54.5	1	1	Prenatal diagnosis center	Routine screening	Low-Risk-Group	Low-Risk	Low-Risk	No	None	Live Birth	Normal	13288278
LXCL-948	NIPT-PLUS	16	1	160	43	3	2	Prenatal diagnosis center	AMSS	High-Risk-Group	Low-Risk	Low-Risk	No	None	Live Birth	Normal	13899872
LXCL-949	NIPT-PLUS	15	1	150	75	1	4	Partner prenatal screening institutions-1	AMA	High-Risk-Group	Low-Risk	Low-Risk	No	None	Live Birth	Normal	13460349
LXCL-950	NIPT-PLUS	15	1	170	58.4	4	2	Prenatal diagnosis center	AMSS	High-Risk-Group	Low-Risk	Low-Risk	No	None	Live Birth	Normal	12191206
LXCL-951	NIPT-PLUS	15	1	163	52.5	2	2	Prenatal diagnosis center	AMA	High-Risk-Group	Low-Risk	Low-Risk	No	None	Live Birth	Normal	13412707
LXCL-952	NIPT-PLUS	17	1	168	52	4	3	Prenatal diagnosis center	Routine screening	Low-Risk-Group	CNVs	CNV-Dup (22) (q11.21); size: 2.4 M	Yes	46,XN,Dup (15) (q13.3); size: 0.5 M	Live Birth	Normal	12808564
LXCL-953	NIPT-PLUS	15	1	160	65.2	1	2	Partner prenatal screening institutions-2	AMA	High-Risk-Group	Low-Risk	Low-Risk	No	None	Live Birth	Normal	12224552
LXCL-954	NIPT-PLUS	17	1	160	50	2	3	Prenatal diagnosis center	AMSS	High-Risk-Group	Low-Risk	Low-Risk	No	None	Live Birth	Normal	14055436
LXCL-955	NIPT-PLUS	22	1	155	50	2	4	Prenatal diagnosis center	AMSS	High-Risk-Group	Low-Risk	Low-Risk	No	None	Live Birth	Normal	12105651
LXCL-956	NIPT-PLUS	20	1	158	58	3	1	Partner prenatal screening institutions-3	AMSS	High-Risk-Group	Low-Risk	Low-Risk	No	None	Live Birth	Normal	10180870
LXCL-957	NIPT-PLUS	20	1	160	50	3	3	Prenatal diagnosis center	AMA	High-Risk-Group	Low-Risk	Low-Risk	No	None	Live Birth	Normal	11889843
LXCL-958	NIPT-PLUS	15	1	158	55	3	3	Partner prenatal screening institutions-1	AMSS	High-Risk-Group	Low-Risk	Low-Risk	No	None	Live Birth	Normal	12546813
LXCL-959	NIPT-PLUS	21	1	167	72.2	2	2	Partner prenatal screening institutions-1	Routine screening	Low-Risk-Group	Low-Risk	Low-Risk	No	None	Live Birth	Normal	14064146
LXCL-960	NIPT-PLUS	18	1	165	60	5	6	Prenatal diagnosis center	Routine screening	Low-Risk-Group	Low-Risk	Low-Risk	No	None	Live Birth	Normal	12993145
LXCL-961	NIPT-PLUS	15	1	167	43	2	2	Prenatal diagnosis center	AMSS	High-Risk-Group	Low-Risk	Low-Risk	No	None	Live Birth	Normal	14142162
LXCL-962	NIPT-PLUS	16	1	150	56	1	1	Prenatal diagnosis center	UA	High-Risk-Group	Low-Risk	Low-Risk	No	None	Live Birth	Normal	10838536
LXCL-963	NIPT-PLUS	28	1	158	55.3	4	0	Partner prenatal screening institutions-1	AMSS	High-Risk-Group	Low-Risk	Low-Risk	No	None	Live Birth	Normal	12604914
LXCL-964	NIPT-PLUS	13	1	162	53.6	2	1	Prenatal diagnosis center	AMSS	High-Risk-Group	Low-Risk	Low-Risk	No	None	Live Birth	Normal	13561812
LXCL-965	NIPT-PLUS	16	1	163	78	4	1	Partner prenatal screening institutions-1	AMA	High-Risk-Group	Low-Risk	Low-Risk	No	None	Live Birth	Normal	12776706
LXCL-966	NIPT-PLUS	14	1	158	65	1	3	Prenatal diagnosis center	AMSS	High-Risk-Group	Low-Risk	Low-Risk	No	None	Live Birth	Normal	12203225
LXCL-967	NIPT-PLUS	16	1	162	53.8	1	2	Partner prenatal screening institutions-4	AMSS	High-Risk-Group	Low-Risk	Low-Risk	No	None	Live Birth	Normal	13098659
LXCL-968	NIPT-PLUS	17	1	160	55	3	4	Partner prenatal screening institutions-1	AMSS	High-Risk-Group	Low-Risk	Low-Risk	No	None	Live Birth	Normal	11523445
LXCL-969	NIPT-PLUS	17	1	167	75	3	1	Prenatal diagnosis center	UA	High-Risk-Group	Low-Risk	Low-Risk	No	None	Live Birth	Normal	13496417
LXCL-970	NIPT-PLUS	16	1	155	60	1	3	Partner prenatal screening institutions-1	Routine screening	Low-Risk-Group	Low-Risk	Low-Risk	No	None	Live Birth	Normal	14306393
LXCL-971	NIPT-PLUS	15	1	163	83	2	2	Prenatal diagnosis center	AMSS	High-Risk-Group	Low-Risk	Low-Risk	No	None	Live Birth	Normal	13079700
LXCL-972	NIPT-PLUS	16	1	161	52.8	1	1	Prenatal diagnosis center	PFA	High-Risk-Group	Low-Risk	Low-Risk	No	None	Live Birth	Normal	12205787
LXCL-973	NIPT-PLUS	29	1	158	60	2	2	Prenatal diagnosis center	AMSS	High-Risk-Group	Low-Risk	Low-Risk	No	None	Live Birth	Normal	13892665
LXCL-974	NIPT-PLUS	15	1	163	55	4	1	Prenatal diagnosis center	Routine screening	Low-Risk-Group	Low-Risk	Low-Risk	No	None	Live Birth	Normal	13788194
LXCL-975	NIPT-PLUS	15	1	158	50	2	2	Prenatal diagnosis center	Routine screening	Low-Risk-Group	Low-Risk	Low-Risk	No	None	Live Birth	Normal	14135032
LXCL-976	NIPT-PLUS	17	1	158	57.9	1	2	Prenatal diagnosis center	AMSS	High-Risk-Group	Low-Risk	Low-Risk	No	None	Live Birth	Normal	10331523
LXCL-977	NIPT-PLUS	28	1	160	55	3	1	Prenatal diagnosis center	AMSS	High-Risk-Group	Low-Risk	Low-Risk	No	None	Live Birth	Normal	13844960
LXCL-978	NIPT-PLUS	16	1	164	44	1	1	Partner prenatal screening institutions-3	Routine screening	Low-Risk-Group	Low-Risk	Low-Risk	No	None	Live Birth	Normal	14345993
LXCL-979	NIPT-PLUS	12	1	158	58	4	3	Prenatal diagnosis center	AMSS	High-Risk-Group	Low-Risk	Low-Risk	No	None	Live Birth	Normal	14102305
LXCL-980	NIPT-PLUS	21	1	172	65	2	1	Partner prenatal screening institutions-1	Routine screening	Low-Risk-Group	Low-Risk	Low-Risk	No	None	Live Birth	Normal	12818897
LXCL-981	NIPT-PLUS	15	1	170	60	4	3	Partner prenatal screening institutions-1	Routine screening	Low-Risk-Group	Low-Risk	Low-Risk	No	None	Live Birth	Normal	12860719
LXCL-982	NIPT-PLUS	27	1	158	53	3	2	Prenatal diagnosis center	Routine screening	Low-Risk-Group	SCAs	45,X	Yes	46,XN	Live Birth	Normal	10653414
LXCL-983	NIPT-PLUS	17	1	160	50.5	3	2	Partner prenatal screening institutions-1	AMA	High-Risk-Group	Low-Risk	Low-Risk	No	None	Live Birth	Normal	13558265
LXCL-984	NIPT-PLUS	16	1	160	53	2	2	Prenatal diagnosis center	AMA	High-Risk-Group	Low-Risk	Low-Risk	No	None	Live Birth	Normal	13576113
LXCL-985	NIPT-PLUS	12	1	160	61	3	2	Prenatal diagnosis center	AMSS	High-Risk-Group	CNVs	CNV-Dup (6) (q12); size: 3.4 M	Yes	46,XN,Dup (6) (q12); size: 3.44 M	TOP	NA	14720860
LXCL-986	NIPT-PLUS	14	1	155	59.6	1	3	Partner prenatal screening institutions-1	AMA	High-Risk-Group	Low-Risk	Low-Risk	No	None	Live Birth	Normal	13722622
LXCL-987	NIPT-PLUS	15	1	160	70	2	4	Partner prenatal screening institutions-1	AMA	High-Risk-Group	Low-Risk	Low-Risk	No	None	Live Birth	Normal	13236925
LXCL-988	NIPT-PLUS	13	1	163	63	3	2	Partner prenatal screening institutions-1	AMA	High-Risk-Group	Low-Risk	Low-Risk	No	None	Live Birth	Normal	10509383
LXCL-989	NIPT-PLUS	29	1	166	63	1	2	Partner prenatal screening institutions-1	Routine screening	Low-Risk-Group	Low-Risk	Low-Risk	No	None	Live Birth	Normal	14645978
LXCL-990	NIPT-PLUS	12	1	166	80	4	3	Prenatal diagnosis center	Routine screening	Low-Risk-Group	SCAs	47,XXY	Yes	47,XXY	Live Birth	Normal	11335655
LXCL-991	NIPT-PLUS	17	1	158	53	2	1	Prenatal diagnosis center	AMA	High-Risk-Group	Low-Risk	Low-Risk	No	None	Live Birth	Normal	13720458
LXCL-992	NIPT-PLUS	16	1	160	65	4	3	Prenatal diagnosis center	AMA	High-Risk-Group	Low-Risk	Low-Risk	No	None	Live Birth	Normal	13302967
LXCL-993	NIPT-PLUS	17	1	169	54	3	1	Prenatal diagnosis center	AMSS	High-Risk-Group	Common trisomies	Chr21high-risk	Yes	47,XN,+21	TOP	NA	13997475
LXCL-994	NIPT-PLUS	20	1	168	45	3	1	Prenatal diagnosis center	Routine screening	Low-Risk-Group	Low-Risk	Low-Risk	No	None	Live Birth	Normal	12875368
LXCL-995	NIPT-PLUS	16	1	155	52.5	2	1	Prenatal diagnosis center	AMA	High-Risk-Group	Low-Risk	Low-Risk	No	None	Live Birth	Normal	14477414
LXCL-996	NIPT-PLUS	15	1	162	56.6	1	1	Partner prenatal screening institutions-1	UA	High-Risk-Group	Low-Risk	Low-Risk	No	None	Live Birth	Normal	14124467
LXCL-997	NIPT-PLUS	15	1	160	59	2	1	Prenatal diagnosis center	AMSS	High-Risk-Group	Low-Risk	Low-Risk	No	None	Live Birth	Normal	10953418
LXCL-998	NIPT-PLUS	28	1	165	52	1	3	Prenatal diagnosis center	AMA	High-Risk-Group	Low-Risk	Low-Risk	No	None	Live Birth	Normal	12591465
LXCL-999	NIPT-PLUS	16	1	170	58	3	2	Prenatal diagnosis center	Routine screening	Low-Risk-Group	Low-Risk	Low-Risk	No	None	Live Birth	Normal	13879175
LXCL-1000	NIPT-PLUS	21	1	162	49.2	3	1	Prenatal diagnosis center	AMSS	High-Risk-Group	Low-Risk	Low-Risk	No	None	Live Birth	Normal	10703812
LXCL-1001	NIPT-PLUS	15	1	158	55	3	1	Prenatal diagnosis center	AMSS	High-Risk-Group	Low-Risk	Low-Risk	No	None	Live Birth	Normal	14684927
LXCL-1002	NIPT-PLUS	29	1	161	56.6	2	2	Partner prenatal screening institutions-1	AMA	High-Risk-Group	Low-Risk	Low-Risk	No	None	Live Birth	Normal	12431286
LXCL-1003	NIPT-PLUS	15	1	174	56	3	1	Prenatal diagnosis center	AMSS	High-Risk-Group	Low-Risk	Low-Risk	No	None	Live Birth	Normal	14334200
LXCL-1004	NIPT-PLUS	16	1	160	56	3	3	Partner prenatal screening institutions-1	AMA	High-Risk-Group	Low-Risk	Low-Risk	No	None	Live Birth	Normal	13955366
LXCL-1005	NIPT-PLUS	17	2	158	50	2	3	Prenatal diagnosis center	Twin pregnancy	Low-Risk-Group	Low-Risk	Low-Risk	No	None	Live Birth	Normal	11055883
LXCL-1006	NIPT-PLUS	20	1	160	43.9	2	1	Prenatal diagnosis center	AMA	High-Risk-Group	Low-Risk	Low-Risk	No	None	Live Birth	Normal	13337296
LXCL-1007	NIPT-PLUS	16	1	165	49.4	2	1	Prenatal diagnosis center	UA	High-Risk-Group	Low-Risk	Low-Risk	No	None	Live Birth	Normal	12472235
LXCL-1008	NIPT-PLUS	29	1	168	56	2	2	Partner prenatal screening institutions-3	AMA	High-Risk-Group	Low-Risk	Low-Risk	No	None	Live Birth	Normal	14641859
LXCL-1009	NIPT-PLUS	29	1	158	65.7	2	2	Prenatal diagnosis center	AMSS	High-Risk-Group	Low-Risk	Low-Risk	No	None	Live Birth	Normal	13779355
LXCL-1010	NIPT-PLUS	16	1	160	47	1	1	Prenatal diagnosis center	Routine screening	Low-Risk-Group	Low-Risk	Low-Risk	No	None	Live Birth	Normal	13012144
LXCL-1011	NIPT-PLUS	17	1	163	66	3	1	Partner prenatal screening institutions-1	AMA	High-Risk-Group	Low-Risk	Low-Risk	No	None	Live Birth	Normal	13645706
LXCL-1012	NIPT-PLUS	29	1	155	52	2	1	Partner prenatal screening institutions-1	AMA	High-Risk-Group	Low-Risk	Low-Risk	No	None	Live Birth	Normal	13712334
LXCL-1013	NIPT-PLUS	29	1	153	52.5	1	2	Partner prenatal screening institutions-2	AMSS	High-Risk-Group	Low-Risk	Low-Risk	No	None	Live Birth	Normal	12739714
LXCL-1014	NIPT-PLUS	15	1	157	54	3	2	Partner prenatal screening institutions-1	Routine screening	Low-Risk-Group	Low-Risk	Low-Risk	No	None	Live Birth	Normal	10441061
LXCL-1015	NIPT-PLUS	15	1	163	44	4	1	Prenatal diagnosis center	AMA	High-Risk-Group	Low-Risk	Low-Risk	No	None	Live Birth	Normal	14127245
LXCL-1016	NIPT-PLUS	19	1	170	60	3	2	Prenatal diagnosis center	AMA	High-Risk-Group	Low-Risk	Low-Risk	No	None	Live Birth	Normal	14153820
LXCL-1017	NIPT-PLUS	16	1	172	50	1	1	Partner prenatal screening institutions-1	Routine screening	Low-Risk-Group	Low-Risk	Low-Risk	No	None	Live Birth	Normal	11887069
LXCL-1018	NIPT-PLUS	21	1	162	58	2	2	Partner prenatal screening institutions-4	Routine screening	Low-Risk-Group	Low-Risk	Low-Risk	No	None	Live Birth	Normal	11259977
LXCL-1019	NIPT-PLUS	16	1	156	78	1	3	Prenatal diagnosis center	AMA	High-Risk-Group	Low-Risk	Low-Risk	No	None	Live Birth	Normal	13656158
LXCL-1020	NIPT-PLUS	12	1	160	38	1	1	Partner prenatal screening institutions-1	AMSS	High-Risk-Group	Low-Risk	Low-Risk	No	None	Live Birth	Normal	12122164
LXCL-1021	NIPT-PLUS	16	1	160	46	4	2	Prenatal diagnosis center	IVF	Low-Risk-Group	Low-Risk	Low-Risk	No	None	Live Birth	Normal	12764640
LXCL-1022	NIPT-PLUS	15	1	163	60	1	5	Prenatal diagnosis center	Routine screening	Low-Risk-Group	Low-Risk	Low-Risk	No	None	Live Birth	Normal	11288870
LXCL-1023	NIPT-PLUS	16	1	161	58.9	2	1	Prenatal diagnosis center	AMA	High-Risk-Group	Low-Risk	Low-Risk	No	None	Live Birth	Normal	13412707
LXCL-1024	NIPT-PLUS	15	1	160	55	2	3	Prenatal diagnosis center	Routine screening	Low-Risk-Group	Low-Risk	Low-Risk	No	None	Live Birth	Normal	12585947
LXCL-1025	NIPT-PLUS	15	1	158	62.5	1	1	Prenatal diagnosis center	AMA	High-Risk-Group	Low-Risk	Low-Risk	No	None	Live Birth	Normal	14048853
LXCL-1026	NIPT-PLUS	15	1	160	47.5	2	2	Partner prenatal screening institutions-1	AMA	High-Risk-Group	Low-Risk	Low-Risk	No	None	Live Birth	Normal	14007407
LXCL-1027	NIPT-PLUS	22	1	163	50	1	2	Prenatal diagnosis center	AMSS	High-Risk-Group	Low-Risk	Low-Risk	No	None	Live Birth	Normal	13438493
LXCL-1028	NIPT-PLUS	26	1	158	55	3	4	Partner prenatal screening institutions-3	AMA	High-Risk-Group	Low-Risk	Low-Risk	No	None	Live Birth	Normal	12309520
LXCL-1029	NIPT-PLUS	28	1	150	58	2	1	Partner prenatal screening institutions-1	AMA	High-Risk-Group	Low-Risk	Low-Risk	No	None	Live Birth	Normal	13375384
LXCL-1030	NIPT-PLUS	13	1	162	53.5	1	2	Prenatal diagnosis center	Routine screening	Low-Risk-Group	Low-Risk	Low-Risk	No	None	Live Birth	Normal	11475572
LXCL-1031	NIPT-PLUS	17	1	164	60	4	2	Partner prenatal screening institutions-2	AMSS	High-Risk-Group	Low-Risk	Low-Risk	No	None	Live Birth	Normal	11889843
LXCL-1032	NIPT-PLUS	16	1	161	51.3	2	4	Prenatal diagnosis center	IVF	Low-Risk-Group	Low-Risk	Low-Risk	No	None	Live Birth	Normal	12778634
LXCL-1033	NIPT-PLUS	17	1	162	69.3	4	1	Prenatal diagnosis center	AMA	High-Risk-Group	Low-Risk	Low-Risk	No	None	Live Birth	Normal	13244386
LXCL-1034	NIPT-PLUS	16	1	158	51	1	3	Partner prenatal screening institutions-1	IVF	Low-Risk-Group	Low-Risk	Low-Risk	No	None	Live Birth	Normal	11602394
LXCL-1035	NIPT-PLUS	16	1	170	50.6	1	1	Prenatal diagnosis center	AMA	High-Risk-Group	Low-Risk	Low-Risk	No	None	Live Birth	Normal	12597877
LXCL-1036	NIPT-PLUS	29	1	155	45	4	1	Prenatal diagnosis center	Routine screening	Low-Risk-Group	Low-Risk	Low-Risk	No	None	Live Birth	Normal	14142162
LXCL-1037	NIPT-PLUS	15	1	155	38	4	3	Prenatal diagnosis center	AMSS	High-Risk-Group	Low-Risk	Low-Risk	No	None	Live Birth	Normal	13793490
LXCL-1038	NIPT-PLUS	15	1	162	76.7	1	2	Prenatal diagnosis center	AMSS	High-Risk-Group	Low-Risk	Low-Risk	No	None	Live Birth	Normal	13217944
LXCL-1039	NIPT-PLUS	16	1	163	79	6	1	Prenatal diagnosis center	Routine screening	Low-Risk-Group	Low-Risk	Low-Risk	No	None	Live Birth	Normal	13937052
LXCL-1040	NIPT-PLUS	17	1	165	52.5	2	1	Partner prenatal screening institutions-6	UA	High-Risk-Group	Low-Risk	Low-Risk	No	None	Live Birth	Normal	11355454
LXCL-1041	NIPT-PLUS	16	1	158	60	1	4	Prenatal diagnosis center	Routine screening	Low-Risk-Group	Low-Risk	Low-Risk	No	None	Live Birth	Normal	10621646
LXCL-1042	NIPT-PLUS	20	1	165	56	1	2	Partner prenatal screening institutions-1	AMA	High-Risk-Group	Low-Risk	Low-Risk	No	None	Live Birth	Normal	14699576
LXCL-1043	NIPT-PLUS	20	1	170	48	3	2	Partner prenatal screening institutions-1	AMA	High-Risk-Group	Low-Risk	Low-Risk	No	None	Live Birth	Normal	12663018
LXCL-1044	NIPT-PLUS	29	1	160	49.9	1	3	Prenatal diagnosis center	AMSS	High-Risk-Group	Low-Risk	Low-Risk	No	None	Live Birth	Normal	14449503
LXCL-1045	NIPT-PLUS	26	2	159	73	2	1	Prenatal diagnosis center	Twin pregnancy	Low-Risk-Group	Low-Risk	Low-Risk	No	None	Live Birth	Normal	13991520
LXCL-1046	NIPT-PLUS	29	1	160	52	2	2	Partner prenatal screening institutions-1	AMA	High-Risk-Group	Low-Risk	Low-Risk	No	None	Live Birth	Normal	12776706
LXCL-1047	NIPT-PLUS	14	1	170	62	2	3	Prenatal diagnosis center	IVF	Low-Risk-Group	Low-Risk	Low-Risk	No	None	Live Birth	Normal	14306393
LXCL-1048	NIPT-PLUS	15	1	172	60	1	1	Prenatal diagnosis center	Routine screening	Low-Risk-Group	Low-Risk	Low-Risk	No	None	Live Birth	Normal	13458172
LXCL-1049	NIPT-PLUS	16	1	160	65	1	2	Prenatal diagnosis center	AMSS	High-Risk-Group	Low-Risk	Low-Risk	No	None	Live Birth	Normal	14105803
LXCL-1050	NIPT-PLUS	26	1	161	56	4	1	Prenatal diagnosis center	AMA	High-Risk-Group	Low-Risk	Low-Risk	No	None	Live Birth	Normal	13682572
LXCL-1051	NIPT-PLUS	15	1	160	55	3	1	Prenatal diagnosis center	AMA	High-Risk-Group	Low-Risk	Low-Risk	No	None	Live Birth	Normal	13378551
LXCL-1052	NIPT-PLUS	15	1	160	58	4	3	Prenatal diagnosis center	AMSS	High-Risk-Group	Low-Risk	Low-Risk	No	None	Live Birth	Normal	13892665
LXCL-1053	NIPT-PLUS	15	1	158	76	3	1	Prenatal diagnosis center	AMA	High-Risk-Group	RAAs	RAAs-T8	Yes	46,XN	Live Birth	Normal	12860719
LXCL-1054	NIPT-PLUS	14	1	162	64	1	2	Partner prenatal screening institutions-2	AMSS	High-Risk-Group	Low-Risk	Low-Risk	No	None	Live Birth	Normal	13558265
LXCL-1055	NIPT-PLUS	29	1	163	54.6	2	4	Prenatal diagnosis center	Routine screening	Low-Risk-Group	Low-Risk	Low-Risk	No	None	Live Birth	Normal	13769203
LXCL-1056	NIPT-PLUS	14	2	160	48	1	5	Prenatal diagnosis center	Twin pregnancy	Low-Risk-Group	Low-Risk	Low-Risk	No	None	Live Birth	Normal	13694660
LXCL-1057	NIPT-PLUS	16	1	156	44	1	3	Partner prenatal screening institutions-3	Routine screening	Low-Risk-Group	Low-Risk	Low-Risk	No	None	Live Birth	Normal	14645978
LXCL-1058	NIPT-PLUS	15	1	158	64.5	3	2	Prenatal diagnosis center	IVF	Low-Risk-Group	Low-Risk	Low-Risk	No	None	Live Birth	Normal	13302710
LXCL-1059	NIPT-PLUS	12	1	168	50	2	2	Prenatal diagnosis center	AMA	High-Risk-Group	Low-Risk	Low-Risk	No	None	Live Birth	Normal	12671389
LXCL-1060	NIPT-PLUS	15	1	150	68	6	1	Prenatal diagnosis center	AMSS	High-Risk-Group	Low-Risk	Low-Risk	No	None	Live Birth	Normal	12096558
LXCL-1061	NIPT-PLUS	14	1	160	61	3	3	Prenatal diagnosis center	Routine screening	Low-Risk-Group	Low-Risk	Low-Risk	No	None	Live Birth	Normal	13997475
LXCL-1062	NIPT-PLUS	15	1	158	62	3	2	Prenatal diagnosis center	AMA	High-Risk-Group	Low-Risk	Low-Risk	No	None	Live Birth	Normal	14108519
LXCL-1063	NIPT-PLUS	16	1	157	58	2	1	Prenatal diagnosis center	Routine screening	Low-Risk-Group	Low-Risk	Low-Risk	No	None	Live Birth	Normal	11538971
LXCL-1064	NIPT-PLUS	29	1	160	62.3	6	1	Prenatal diagnosis center	Routine screening	Low-Risk-Group	Low-Risk	Low-Risk	No	None	Live Birth	Normal	14044806
LXCL-1065	NIPT-PLUS	16	1	165	57	4	1	Partner prenatal screening institutions-1	AMA	High-Risk-Group	Low-Risk	Low-Risk	No	None	Live Birth	Normal	14477414
LXCL-1066	NIPT-PLUS	15	1	150	57	1	2	Partner prenatal screening institutions-1	AMA	High-Risk-Group	Low-Risk	Low-Risk	No	None	Live Birth	Normal	12492920
LXCL-1067	NIPT-PLUS	29	1	160	53	1	3	Partner prenatal screening institutions-1	Routine screening	Low-Risk-Group	Low-Risk	Low-Risk	No	None	Live Birth	Normal	14722378
LXCL-1068	NIPT-PLUS	16	1	167	53	3	2	Partner prenatal screening institutions-1	Routine screening	Low-Risk-Group	Low-Risk	Low-Risk	No	None	Live Birth	Normal	12501230
LXCL-1069	NIPT-PLUS	17	1	162	62	2	2	Prenatal diagnosis center	AMA	High-Risk-Group	Low-Risk	Low-Risk	No	None	Live Birth	Normal	13329863
LXCL-1070	NIPT-PLUS	15	1	165	68.5	2	3	Partner prenatal screening institutions-2	Routine screening	Low-Risk-Group	Low-Risk	Low-Risk	No	None	Live Birth	Normal	13931235
LXCL-1071	NIPT-PLUS	14	1	158	52.4	1	1	Partner prenatal screening institutions-1	AMA	High-Risk-Group	Low-Risk	Low-Risk	No	None	Live Birth	Normal	12312959
LXCL-1072	NIPT-PLUS	15	1	153	64	2	2	Prenatal diagnosis center	AMA	High-Risk-Group	Low-Risk	Low-Risk	No	None	Live Birth	Normal	12889763
LXCL-1073	NIPT-PLUS	17	1	170	55	3	2	Prenatal diagnosis center	PFA	High-Risk-Group	Low-Risk	Low-Risk	No	None	Live Birth	Normal	13779355
LXCL-1074	NIPT-PLUS	16	1	170	72.5	1	2	Prenatal diagnosis center	AMA	High-Risk-Group	Low-Risk	Low-Risk	No	None	Live Birth	Normal	12544302
LXCL-1075	NIPT-PLUS	17	1	158	60	4	2	Prenatal diagnosis center	AMA	High-Risk-Group	Low-Risk	Low-Risk	No	None	Live Birth	Normal	11255281
LXCL-1076	NIPT-PLUS	16	1	165	55	2	2	Partner prenatal screening institutions-1	AMA	High-Risk-Group	Low-Risk	Low-Risk	No	None	Live Birth	Normal	11544663
LXCL-1077	NIPT-PLUS	15	1	158	67	1	1	Prenatal diagnosis center	AMSS	High-Risk-Group	Low-Risk	Low-Risk	No	None	Live Birth	Normal	13796872
LXCL-1078	NIPT-PLUS	16	1	158	54	2	1	Partner prenatal screening institutions-1	Routine screening	Low-Risk-Group	Low-Risk	Low-Risk	No	None	Live Birth	Normal	14681001
LXCL-1079	NIPT-PLUS	27	1	160	60	5	3	Partner prenatal screening institutions-1	AMSS	High-Risk-Group	Low-Risk	Low-Risk	No	None	Live Birth	Normal	14098931
LXCL-1080	NIPT-PLUS	28	1	164	65	1	3	Prenatal diagnosis center	AMA	High-Risk-Group	Low-Risk	Low-Risk	No	None	Live Birth	Normal	14442454
LXCL-1081	NIPT-PLUS	16	1	160	62	5	1	Prenatal diagnosis center	Routine screening	Low-Risk-Group	Low-Risk	Low-Risk	No	None	Live Birth	Normal	12483999
LXCL-1082	NIPT-PLUS	15	1	158	43.5	2	4	Prenatal diagnosis center	AMA	High-Risk-Group	Low-Risk	Low-Risk	No	None	Live Birth	Normal	12275143
LXCL-1083	NIPT-PLUS	15	1	167	53.6	7	4	Partner prenatal screening institutions-1	Routine screening	Low-Risk-Group	Low-Risk	Low-Risk	No	None	Live Birth	Normal	13745782
LXCL-1084	NIPT-PLUS	20	1	158	55	4	1	Partner prenatal screening institutions-2	AMA	High-Risk-Group	CNVs	CNV-Del(17)(q12q12);size: 1.45 M	Yes	46,XN	Live Birth	Normal	12944224
LXCL-1085	NIPT-PLUS	16	1	158	57	1	1	Prenatal diagnosis center	AMSS	High-Risk-Group	CNVs	CNV-Dup(12)(q24.21q24.35);size: 8 M	Yes	46,XN	Live Birth	Normal	13011911
LXCL-1086	NIPT-PLUS	14	1	162	60	3	2	Prenatal diagnosis center	Routine screening	Low-Risk-Group	Low-Risk	Low-Risk	No	None	Live Birth	Normal	13510597
LXCL-1087	NIPT-PLUS	14	1	158	63	2	2	Partner prenatal screening institutions-1	AMA	High-Risk-Group	Low-Risk	Low-Risk	No	None	Live Birth	Normal	12145049
LXCL-1088	NIPT-PLUS	15	1	155	49.9	3	3	Prenatal diagnosis center	AMSS	High-Risk-Group	Low-Risk	Low-Risk	No	None	Live Birth	Normal	14197064
LXCL-1089	NIPT-PLUS	14	1	158	57	2	1	Partner prenatal screening institutions-1	AMA	High-Risk-Group	Low-Risk	Low-Risk	No	None	Live Birth	Normal	13263832
LXCL-1090	NIPT-PLUS	20	1	160	42.5	2	1	Prenatal diagnosis center	Routine screening	Low-Risk-Group	Low-Risk	Low-Risk	No	None	Live Birth	Normal	13602656
LXCL-1091	NIPT-PLUS	15	1	156	63	1	1	Prenatal diagnosis center	UA	High-Risk-Group	Low-Risk	Low-Risk	No	None	Live Birth	Normal	11395503
LXCL-1092	NIPT-PLUS	15	1	162	54.5	1	2	Partner prenatal screening institutions-1	AMSS	High-Risk-Group	CNVs	CNV-Dup(12)(p13p11);size: 3 M	Yes	46,XN	Live Birth	Normal	12641331
LXCL-1093	NIPT-PLUS	16	1	163	59	2	2	Prenatal diagnosis center	AMSS	High-Risk-Group	Low-Risk	Low-Risk	No	None	Live Birth	Normal	12597877
LXCL-1094	NIPT-PLUS	14	1	163	66	5	4	Prenatal diagnosis center	AMSS	High-Risk-Group	Low-Risk	Low-Risk	No	None	Live Birth	Normal	11887069
LXCL-1095	NIPT-PLUS	17	2	153	45.5	1	2	Prenatal diagnosis center	Twin pregnancy	Low-Risk-Group	Low-Risk	Low-Risk	No	None	Live Birth	Normal	13233356
LXCL-1096	NIPT-PLUS	21	1	160	63	3	2	Prenatal diagnosis center	AMSS	High-Risk-Group	Low-Risk	Low-Risk	No	None	Live Birth	Normal	12767618
LXCL-1097	NIPT-PLUS	20	1	165	52	2	5	Partner prenatal screening institutions-1	AMSS	High-Risk-Group	Low-Risk	Low-Risk	No	None	Live Birth	Normal	11308650
LXCL-1098	NIPT-PLUS	21	1	164	64	1	2	Prenatal diagnosis center	AMA	High-Risk-Group	Low-Risk	Low-Risk	No	None	Live Birth	Normal	14663779
LXCL-1099	NIPT-PLUS	15	1	155	57	3	1	Prenatal diagnosis center	AMA	High-Risk-Group	Low-Risk	Low-Risk	No	None	Live Birth	Normal	14484649
LXCL-1100	NIPT-PLUS	15	1	160	55.2	1	2	Prenatal diagnosis center	IVF	Low-Risk-Group	RAAs	RAAs-T5	No	None	Live Birth	Normal	14433055
LXCL-1101	NIPT-PLUS	29	1	163	66.5	2	2	Prenatal diagnosis center	AMA	High-Risk-Group	Low-Risk	Low-Risk	No	None	Live Birth	Normal	14449503
LXCL-1102	NIPT-PLUS	16	1	169	47.5	2	1	Prenatal diagnosis center	Routine screening	Low-Risk-Group	Low-Risk	Low-Risk	No	None	Live Birth	Normal	12337490
LXCL-1103	NIPT-PLUS	16	1	164	48	3	2	Prenatal diagnosis center	AMSS	High-Risk-Group	Low-Risk	Low-Risk	No	None	Live Birth	Normal	12344466
LXCL-1104	NIPT-PLUS	16	1	161	45	2	1	Prenatal diagnosis center	AMA	High-Risk-Group	Low-Risk	Low-Risk	No	None	Live Birth	Normal	12023152
LXCL-1105	NIPT-PLUS	14	1	159	51	2	2	Prenatal diagnosis center	UA	High-Risk-Group	Low-Risk	Low-Risk	No	None	Live Birth	Normal	14007407
LXCL-1106	NIPT-PLUS	17	1	160	60	1	3	Partner prenatal screening institutions-1	Routine screening	Low-Risk-Group	Low-Risk	Low-Risk	No	None	Live Birth	Normal	12993145
LXCL-1107	NIPT-PLUS	16	1	150	48.2	1	2	Partner prenatal screening institutions-1	AMA	High-Risk-Group	Low-Risk	Low-Risk	No	None	Live Birth	Normal	14007407
LXCL-1108	NIPT-PLUS	20	1	162	71.5	2	3	Prenatal diagnosis center	AMA	High-Risk-Group	Low-Risk	Low-Risk	No	None	Live Birth	Normal	14473987
LXCL-1109	NIPT-PLUS	15	1	162	59.1	2	4	Prenatal diagnosis center	Routine screening	Low-Risk-Group	Low-Risk	Low-Risk	No	None	Live Birth	Normal	13033450
LXCL-1110	NIPT-PLUS	14	1	158	47	1	1	Partner prenatal screening institutions-1	AMSS	High-Risk-Group	Low-Risk	Low-Risk	No	None	Live Birth	Normal	12718485
LXCL-1111	NIPT-PLUS	14	1	162	57	2	3	Prenatal diagnosis center	AMSS	High-Risk-Group	Low-Risk	Low-Risk	No	None	Live Birth	Normal	12326359
LXCL-1112	NIPT-PLUS	14	1	160	49	1	1	Partner prenatal screening institutions-1	Routine screening	Low-Risk-Group	Low-Risk	Low-Risk	No	None	Live Birth	Normal	12140405
LXCL-1113	NIPT-PLUS	12	1	162	56.7	2	1	Partner prenatal screening institutions-1	Routine screening	Low-Risk-Group	Low-Risk	Low-Risk	No	None	Live Birth	Normal	14473987
LXCL-1114	NIPT-PLUS	16	1	170	57	3	3	Prenatal diagnosis center	AMA	High-Risk-Group	Low-Risk	Low-Risk	No	None	Live Birth	Normal	13033818
LXCL-1115	NIPT-PLUS	16	1	170	52	3	3	Prenatal diagnosis center	AMA	High-Risk-Group	Low-Risk	Low-Risk	No	None	Live Birth	Normal	13064950
LXCL-1116	NIPT-PLUS	16	1	167	64.8	1	2	Prenatal diagnosis center	AMSS	High-Risk-Group	Low-Risk	Low-Risk	No	None	Live Birth	Normal	14642168
LXCL-1117	NIPT-PLUS	15	1	166	65	2	2	Prenatal diagnosis center	IVF	Low-Risk-Group	Low-Risk	Low-Risk	No	None	Live Birth	Normal	12454460
LXCL-1118	NIPT-PLUS	15	1	163	52	3	1	Partner prenatal screening institutions-1	AMA	High-Risk-Group	Low-Risk	Low-Risk	No	None	Live Birth	Normal	11582659
LXCL-1119	NIPT-PLUS	16	1	166	44.1	2	3	Prenatal diagnosis center	Routine screening	Low-Risk-Group	Low-Risk	Low-Risk	No	None	Live Birth	Normal	14178034
LXCL-1120	NIPT-PLUS	14	1	160	56	2	3	Partner prenatal screening institutions-2	PFA	High-Risk-Group	Low-Risk	Low-Risk	No	None	Live Birth	Normal	14142162
LXCL-1121	NIPT-PLUS	15	1	160	58	3	1	Partner prenatal screening institutions-1	AMSS	High-Risk-Group	Low-Risk	Low-Risk	No	None	Live Birth	Normal	13831348
LXCL-1122	NIPT-PLUS	20	1	155	64	3	3	Partner prenatal screening institutions-1	Routine screening	Low-Risk-Group	Low-Risk	Low-Risk	No	None	Live Birth	Normal	12317763
LXCL-1123	NIPT-PLUS	15	1	165	56	1	2	Partner prenatal screening institutions-3	AMSS	High-Risk-Group	Low-Risk	Low-Risk	No	None	Live Birth	Normal	12507867
LXCL-1124	NIPT-PLUS	16	1	172	55	2	2	Prenatal diagnosis center	AMSS	High-Risk-Group	Low-Risk	Low-Risk	No	None	Live Birth	Normal	11192309
LXCL-1125	NIPT-PLUS	16	1	158	68	1	3	Prenatal diagnosis center	Routine screening	Low-Risk-Group	Low-Risk	Low-Risk	No	None	Live Birth	Normal	12794124
LXCL-1126	NIPT-PLUS	16	1	168	60.5	1	1	Prenatal diagnosis center	Routine screening	Low-Risk-Group	Low-Risk	Low-Risk	No	None	Live Birth	Normal	14688178
LXCL-1127	NIPT-PLUS	16	1	158	64	1	2	Prenatal diagnosis center	AMSS	High-Risk-Group	Low-Risk	Low-Risk	No	None	Live Birth	Normal	12600558
LXCL-1128	NIPT-PLUS	16	1	168	52.5	1	2	Partner prenatal screening institutions-1	AMSS	High-Risk-Group	Low-Risk	Low-Risk	No	None	Live Birth	Normal	11072570
LXCL-1129	NIPT-PLUS	15	1	165	50.9	1	1	Prenatal diagnosis center	AMA	High-Risk-Group	Low-Risk	Low-Risk	No	None	Live Birth	Normal	12734350
LXCL-1130	NIPT-PLUS	15	1	162	51	2	2	Prenatal diagnosis center	AMSS	High-Risk-Group	Low-Risk	Low-Risk	No	None	Live Birth	Normal	13033450
LXCL-1131	NIPT-PLUS	15	1	160	48	2	3	Prenatal diagnosis center	Routine screening	Low-Risk-Group	Low-Risk	Low-Risk	No	None	Live Birth	Normal	13075766
LXCL-1132	NIPT-PLUS	17	1	160	55.5	1	1	Partner prenatal screening institutions-1	IVF	Low-Risk-Group	Low-Risk	Low-Risk	No	None	Live Birth	Normal	12698162
LXCL-1133	NIPT-PLUS	19	1	155	50	1	1	Prenatal diagnosis center	AMA	High-Risk-Group	Low-Risk	Low-Risk	No	None	Live Birth	Normal	13375752
LXCL-1134	NIPT-PLUS	16	1	161	75.5	1	1	Prenatal diagnosis center	Routine screening	Low-Risk-Group	Low-Risk	Low-Risk	No	None	Live Birth	Normal	14699576
LXCL-1135	NIPT-PLUS	16	1	160	47.9	1	2	Partner prenatal screening institutions-1	AMSS	High-Risk-Group	Low-Risk	Low-Risk	No	None	Live Birth	Normal	13824368
LXCL-1136	NIPT-PLUS	16	1	160	54	5	3	Prenatal diagnosis center	Routine screening	Low-Risk-Group	Low-Risk	Low-Risk	No	None	Live Birth	Normal	10649443
LXCL-1137	NIPT-PLUS	15	1	158	62.5	5	2	Prenatal diagnosis center	Routine screening	Low-Risk-Group	Low-Risk	Low-Risk	No	None	Live Birth	Normal	13083541
LXCL-1138	NIPT-PLUS	15	1	165	71	2	1	Prenatal diagnosis center	AMSS	High-Risk-Group	Low-Risk	Low-Risk	No	None	Live Birth	Normal	10743525
LXCL-1139	NIPT-PLUS	17	1	155	56.4	1	4	Partner prenatal screening institutions-1	AMSS	High-Risk-Group	Low-Risk	Low-Risk	No	None	Live Birth	Normal	13126889
LXCL-1140	NIPT-PLUS	15	1	158	59.5	4	2	Prenatal diagnosis center	AMSS	High-Risk-Group	Low-Risk	Low-Risk	No	None	Live Birth	Normal	12106019
LXCL-1141	NIPT-PLUS	22	1	150	62	2	4	Partner prenatal screening institutions-3	PFA	High-Risk-Group	Low-Risk	Low-Risk	No	None	Live Birth	Normal	13484644
LXCL-1142	NIPT-PLUS	15	1	160	53.5	1	2	Prenatal diagnosis center	Routine screening	Low-Risk-Group	Low-Risk	Low-Risk	No	None	Live Birth	Normal	14509477
LXCL-1143	NIPT-PLUS	28	1	158	52	2	1	Partner prenatal screening institutions-1	AMSS	High-Risk-Group	Low-Risk	Low-Risk	No	None	Live Birth	Normal	13431698
LXCL-1144	NIPT-PLUS	20	1	160	60	3	3	Prenatal diagnosis center	Routine screening	Low-Risk-Group	Low-Risk	Low-Risk	No	None	Live Birth	Normal	11164287
LXCL-1145	NIPT-PLUS	15	1	160	54	2	1	Prenatal diagnosis center	AMA	High-Risk-Group	Low-Risk	Low-Risk	No	None	Live Birth	Normal	11824221
LXCL-1146	NIPT-PLUS	16	1	158	75	4	1	Prenatal diagnosis center	AMA	High-Risk-Group	Low-Risk	Low-Risk	No	None	Live Birth	Normal	13479923
LXCL-1147	NIPT-PLUS	16	1	156	55	1	2	Prenatal diagnosis center	AMSS	High-Risk-Group	Low-Risk	Low-Risk	No	None	Live Birth	Normal	13574869
LXCL-1148	NIPT-PLUS	26	1	162	57	3	3	Prenatal diagnosis center	AMA	High-Risk-Group	Low-Risk	Low-Risk	No	None	Live Birth	Normal	13417949
LXCL-1149	NIPT-PLUS	26	1	160	52	3	1	Prenatal diagnosis center	AMSS	High-Risk-Group	Low-Risk	Low-Risk	No	None	Live Birth	Normal	13729848
LXCL-1150	NIPT-PLUS	16	1	171	56	1	2	Prenatal diagnosis center	AMSS	High-Risk-Group	CNVs	CNV-Dup (1) (q31.3-q32.1); size: 4.9 M	Yes	46,XN,Dup (1) (q31.3-q32.1); size: 4.84 M	TOP	NA	13915721
LXCL-1151	NIPT-PLUS	20	1	165	68.5	3	5	Prenatal diagnosis center	Routine screening	Low-Risk-Group	Low-Risk	Low-Risk	No	None	Live Birth	Normal	10858607
LXCL-1152	NIPT-PLUS	15	1	160	56	3	6	Partner prenatal screening institutions-1	PFA	High-Risk-Group	Low-Risk	Low-Risk	No	None	Live Birth	Normal	12832641
LXCL-1153	NIPT-PLUS	17	2	155	67	2	4	Prenatal diagnosis center	Twin pregnancy	Low-Risk-Group	Low-Risk	Low-Risk	No	None	Live Birth	Normal	14520813
LXCL-1154	NIPT-PLUS	16	1	167	57.5	3	3	Prenatal diagnosis center	AMSS	High-Risk-Group	Low-Risk	Low-Risk	No	None	Live Birth	Normal	13468095
LXCL-1155	NIPT-PLUS	15	1	157	68.5	1	1	Partner prenatal screening institutions-1	Routine screening	Low-Risk-Group	Low-Risk	Low-Risk	No	None	Live Birth	Normal	13553878
LXCL-1156	NIPT-PLUS	17	1	150	50.5	2	3	Prenatal diagnosis center	Routine screening	Low-Risk-Group	Low-Risk	Low-Risk	No	None	Live Birth	Normal	13416414
LXCL-1157	NIPT-PLUS	29	2	155	47	3	3	Prenatal diagnosis center	Twin pregnancy	Low-Risk-Group	Low-Risk	Low-Risk	No	None	Live Birth	Normal	10312828
LXCL-1158	NIPT-PLUS	15	1	150	42	3	2	Prenatal diagnosis center	AMA	High-Risk-Group	Low-Risk	Low-Risk	No	None	Live Birth	Normal	14734983
LXCL-1159	NIPT-PLUS	14	1	167	52.5	2	1	Prenatal diagnosis center	AMSS	High-Risk-Group	Low-Risk	Low-Risk	No	None	Live Birth	Normal	14423670
LXCL-1160	NIPT-PLUS	16	1	165	54	2	4	Prenatal diagnosis center	Routine screening	Low-Risk-Group	Low-Risk	Low-Risk	No	None	Live Birth	Normal	12321868
LXCL-1161	NIPT-PLUS	20	1	160	62	1	2	Prenatal diagnosis center	AMA	High-Risk-Group	Low-Risk	Low-Risk	No	None	Live Birth	Normal	13893750
LXCL-1162	NIPT-PLUS	15	1	158	58.5	1	1	Prenatal diagnosis center	AMSS	High-Risk-Group	Low-Risk	Low-Risk	No	None	Live Birth	Normal	13289881
LXCL-1163	NIPT-PLUS	26	1	158	65	3	1	Partner prenatal screening institutions-4	AMA	High-Risk-Group	Low-Risk	Low-Risk	No	None	Live Birth	Normal	14291002
LXCL-1164	NIPT-PLUS	28	1	160	51	2	5	Prenatal diagnosis center	AMSS	High-Risk-Group	Low-Risk	Low-Risk	No	None	Live Birth	Normal	14484649
LXCL-1165	NIPT-PLUS	16	1	165	61	2	5	Prenatal diagnosis center	Routine screening	Low-Risk-Group	Low-Risk	Low-Risk	No	None	Live Birth	Normal	12118101
LXCL-1166	NIPT-PLUS	16	1	163	62	4	1	Prenatal diagnosis center	PFA	High-Risk-Group	Low-Risk	Low-Risk	No	None	Live Birth	Normal	13806485
LXCL-1167	NIPT-PLUS	17	1	170	56	2	1	Partner prenatal screening institutions-3	UA	High-Risk-Group	Low-Risk	Low-Risk	No	None	Live Birth	Normal	13120729
LXCL-1168	NIPT-PLUS	21	1	163	48	1	4	Prenatal diagnosis center	AMSS	High-Risk-Group	Low-Risk	Low-Risk	No	None	Live Birth	Normal	14255783
LXCL-1169	NIPT-PLUS	25	1	162	55	3	2	Partner prenatal screening institutions-4	AMSS	High-Risk-Group	Low-Risk	Low-Risk	No	None	Live Birth	Normal	14410542
LXCL-1170	NIPT-PLUS	14	1	152	69	2	2	Prenatal diagnosis center	AMSS	High-Risk-Group	Low-Risk	Low-Risk	No	None	Live Birth	Normal	12364370
LXCL-1171	NIPT-PLUS	17	1	163	56	2	3	Partner prenatal screening institutions-1	AMA	High-Risk-Group	Low-Risk	Low-Risk	No	None	Live Birth	Normal	11832836
LXCL-1172	NIPT-PLUS	16	1	160	60	1	3	Prenatal diagnosis center	AMA	High-Risk-Group	Low-Risk	Low-Risk	No	None	Live Birth	Normal	13218912
LXCL-1173	NIPT-PLUS	15	1	158	49.6	1	1	Prenatal diagnosis center	Routine screening	Low-Risk-Group	Low-Risk	Low-Risk	No	None	Live Birth	Normal	12991114
LXCL-1174	NIPT-PLUS	16	1	160	51	2	2	Partner prenatal screening institutions-3	AMA	High-Risk-Group	Low-Risk	Low-Risk	No	None	Live Birth	Normal	14187075
LXCL-1175	NIPT-PLUS	15	1	158	73.5	2	3	Partner prenatal screening institutions-2	AMSS	High-Risk-Group	Low-Risk	Low-Risk	No	None	Live Birth	Normal	13143259
LXCL-1176	NIPT-PLUS	14	1	158	71.5	1	3	Prenatal diagnosis center	AMSS	High-Risk-Group	Low-Risk	Low-Risk	No	None	Live Birth	Normal	12976694
LXCL-1177	NIPT-PLUS	15	1	160	62	2	2	Prenatal diagnosis center	PFA	High-Risk-Group	Low-Risk	Low-Risk	No	None	Live Birth	Normal	10858239
LXCL-1178	NIPT-PLUS	12	1	158	54	3	4	Prenatal diagnosis center	AMA	High-Risk-Group	Low-Risk	Low-Risk	No	None	Live Birth	Normal	14593279
LXCL-1179	NIPT-PLUS	14	1	166	56	2	1	Partner prenatal screening institutions-1	AMA	High-Risk-Group	Low-Risk	Low-Risk	No	None	Live Birth	Normal	11836005
LXCL-1180	NIPT-PLUS	16	1	162	54	2	1	Prenatal diagnosis center	AMSS	High-Risk-Group	Low-Risk	Low-Risk	No	None	Live Birth	Normal	10348655
LXCL-1181	NIPT-PLUS	16	1	163	55.4	1	1	Prenatal diagnosis center	UA	High-Risk-Group	Low-Risk	Low-Risk	No	None	Live Birth	Normal	12454460
LXCL-1182	NIPT-PLUS	16	1	164	49	1	2	Prenatal diagnosis center	AMSS	High-Risk-Group	Low-Risk	Low-Risk	No	None	Live Birth	Normal	14178034
LXCL-1183	NIPT-PLUS	16	1	165	48	2	4	Prenatal diagnosis center	AMSS	High-Risk-Group	Low-Risk	Low-Risk	No	None	Live Birth	Normal	12454178
LXCL-1184	NIPT-PLUS	17	1	165	54	5	2	Prenatal diagnosis center	IVF	Low-Risk-Group	Low-Risk	Low-Risk	No	None	Live Birth	Normal	12174361
LXCL-1185	NIPT-PLUS	12	1	160	52.5	6	1	Prenatal diagnosis center	AMA	High-Risk-Group	Low-Risk	Low-Risk	No	None	Live Birth	Normal	14368124
LXCL-1186	NIPT-PLUS	14	1	166	41	1	1	Partner prenatal screening institutions-1	AMA	High-Risk-Group	Low-Risk	Low-Risk	No	None	Live Birth	Normal	13720458
LXCL-1187	NIPT-PLUS	16	1	158	49.5	4	6	Partner prenatal screening institutions-6	AMSS	High-Risk-Group	Low-Risk	Low-Risk	No	None	Live Birth	Normal	13886773
LXCL-1188	NIPT-PLUS	14	1	168	59.7	2	1	Prenatal diagnosis center	AMA	High-Risk-Group	Low-Risk	Low-Risk	No	None	Live Birth	Normal	12739826
LXCL-1189	NIPT-PLUS	17	1	157	75	2	2	Prenatal diagnosis center	AMSS	High-Risk-Group	Low-Risk	Low-Risk	No	None	Live Birth	Normal	12591893
LXCL-1190	NIPT-PLUS	16	1	161	56	2	1	Prenatal diagnosis center	Routine screening	Low-Risk-Group	Low-Risk	Low-Risk	No	None	Live Birth	Normal	12671389
LXCL-1191	NIPT-PLUS	15	1	160	53	4	2	Prenatal diagnosis center	PFA	High-Risk-Group	Low-Risk	Low-Risk	No	None	Live Birth	Normal	12700912
LXCL-1192	NIPT-PLUS	16	2	164	47	4	3	Partner prenatal screening institutions-2	Twin pregnancy	Low-Risk-Group	Low-Risk	Low-Risk	No	None	Live Birth	Normal	11836005
LXCL-1193	NIPT-PLUS	16	1	167	60	2	2	Prenatal diagnosis center	AMSS	High-Risk-Group	Low-Risk	Low-Risk	No	None	Live Birth	Normal	13569753
LXCL-1194	NIPT-PLUS	22	1	158	49	3	5	Partner prenatal screening institutions-1	AMSS	High-Risk-Group	Low-Risk	Low-Risk	No	None	Live Birth	Normal	13458540
LXCL-1195	NIPT-PLUS	20	1	165	60	2	1	Prenatal diagnosis center	AMSS	High-Risk-Group	Low-Risk	Low-Risk	No	None	Live Birth	Normal	13221366
LXCL-1196	NIPT-PLUS	17	1	165	75	1	2	Prenatal diagnosis center	AMA	High-Risk-Group	Low-Risk	Low-Risk	No	None	Live Birth	Normal	12301931
LXCL-1197	NIPT-PLUS	15	1	161	67	4	1	Prenatal diagnosis center	Routine screening	Low-Risk-Group	Low-Risk	Low-Risk	No	None	Live Birth	Normal	12023152
LXCL-1198	NIPT-PLUS	17	1	160	55	1	3	Prenatal diagnosis center	Routine screening	Low-Risk-Group	Low-Risk	Low-Risk	No	None	Live Birth	Normal	12138412
LXCL-1199	NIPT-PLUS	16	1	150	52.8	2	4	Partner prenatal screening institutions-1	UA	High-Risk-Group	Low-Risk	Low-Risk	No	None	Live Birth	Normal	13739142
LXCL-1200	NIPT-PLUS	19	1	168	57	2	1	Prenatal diagnosis center	PFA	High-Risk-Group	Low-Risk	Low-Risk	No	None	Live Birth	Normal	13456664
LXCL-1201	NIPT-PLUS	29	1	154	52	3	2	Prenatal diagnosis center	Routine screening	Low-Risk-Group	Low-Risk	Low-Risk	No	None	Live Birth	Normal	13909623
LXCL-1202	NIPT-PLUS	16	1	160	65	4	1	Partner prenatal screening institutions-6	Routine screening	Low-Risk-Group	Low-Risk	Low-Risk	No	None	Live Birth	Normal	13493913
LXCL-1203	NIPT-PLUS	15	1	158	60	1	2	Prenatal diagnosis center	AMA	High-Risk-Group	Low-Risk	Low-Risk	No	None	Live Birth	Normal	13704126
LXCL-1204	NIPT-PLUS	17	1	170	58	3	1	Prenatal diagnosis center	AMA	High-Risk-Group	Low-Risk	Low-Risk	No	None	Live Birth	Normal	14167755
LXCL-1205	NIPT-PLUS	14	1	167	62.5	2	2	Prenatal diagnosis center	AMSS	High-Risk-Group	Low-Risk	Low-Risk	No	None	Live Birth	Normal	12711947
LXCL-1206	NIPT-PLUS	15	1	163	67	2	2	Prenatal diagnosis center	Routine screening	Low-Risk-Group	Low-Risk	Low-Risk	No	None	Live Birth	Normal	14178034
LXCL-1207	NIPT-PLUS	16	1	160	59	1	1	Partner prenatal screening institutions-1	AMSS	High-Risk-Group	Low-Risk	Low-Risk	No	None	Live Birth	Normal	14286620
LXCL-1208	NIPT-PLUS	20	1	158	68	2	2	Prenatal diagnosis center	AMA	High-Risk-Group	Low-Risk	Low-Risk	No	None	Live Birth	Normal	12711911
LXCL-1209	NIPT-PLUS	15	1	150	65.9	1	1	Prenatal diagnosis center	AMSS	High-Risk-Group	Low-Risk	Low-Risk	No	None	Live Birth	Normal	14301753
LXCL-1210	NIPT-PLUS	15	1	160	62.5	2	2	Partner prenatal screening institutions-2	Routine screening	Low-Risk-Group	Low-Risk	Low-Risk	No	None	Live Birth	Normal	11811697
LXCL-1211	NIPT-PLUS	15	1	160	51.4	2	5	Prenatal diagnosis center	Routine screening	Low-Risk-Group	Low-Risk	Low-Risk	No	None	Live Birth	Normal	11940183
LXCL-1212	NIPT-PLUS	17	1	163	48	2	4	Partner prenatal screening institutions-4	Routine screening	Low-Risk-Group	Low-Risk	Low-Risk	No	None	Live Birth	Normal	11836005
LXCL-1213	NIPT-PLUS	15	1	166	48.5	1	3	Partner prenatal screening institutions-2	Routine screening	Low-Risk-Group	Low-Risk	Low-Risk	No	None	Live Birth	Normal	12718485
LXCL-1214	NIPT-PLUS	15	1	158	60	1	1	Prenatal diagnosis center	AMA	High-Risk-Group	Low-Risk	Low-Risk	No	None	Live Birth	Normal	13304042
LXCL-1215	NIPT-PLUS	22	1	163	58	3	2	Prenatal diagnosis center	Routine screening	Low-Risk-Group	Low-Risk	Low-Risk	No	None	Live Birth	Normal	13720458
LXCL-1216	NIPT-PLUS	17	1	156	64.5	3	3	Prenatal diagnosis center	UA	High-Risk-Group	Low-Risk	Low-Risk	No	None	Live Birth	Normal	12750706
LXCL-1217	NIPT-PLUS	14	1	165	62	3	2	Prenatal diagnosis center	Routine screening	Low-Risk-Group	Low-Risk	Low-Risk	No	None	Live Birth	Normal	12121086
LXCL-1218	NIPT-PLUS	16	1	162	50	2	1	Prenatal diagnosis center	AMSS	High-Risk-Group	Low-Risk	Low-Risk	No	None	Live Birth	Normal	13522310
LXCL-1219	NIPT-PLUS	15	1	164	50	7	1	Partner prenatal screening institutions-4	AMSS	High-Risk-Group	Low-Risk	Low-Risk	No	None	Live Birth	Normal	13720458
LXCL-1220	NIPT-PLUS	15	1	170	69	2	1	Prenatal diagnosis center	PFA	High-Risk-Group	Low-Risk	Low-Risk	No	None	Live Birth	Normal	12364738
LXCL-1221	NIPT-PLUS	21	1	160	56.3	2	1	Partner prenatal screening institutions-1	AMA	High-Risk-Group	Low-Risk	Low-Risk	No	None	Live Birth	Normal	12117733
LXCL-1222	NIPT-PLUS	20	1	150	67	1	2	Prenatal diagnosis center	AMA	High-Risk-Group	Low-Risk	Low-Risk	No	None	Live Birth	Normal	10313196
LXCL-1223	NIPT-PLUS	16	1	160	54	1	1	Partner prenatal screening institutions-3	AMSS	High-Risk-Group	Low-Risk	Low-Risk	No	None	Live Birth	Normal	14330819
LXCL-1224	NIPT-PLUS	17	1	155	55	1	1	Partner prenatal screening institutions-1	AMA	High-Risk-Group	Low-Risk	Low-Risk	No	None	Live Birth	Normal	13106211
LXCL-1225	NIPT-PLUS	21	1	167	78.9	2	1	Prenatal diagnosis center	IVF	Low-Risk-Group	Low-Risk	Low-Risk	No	None	Live Birth	Normal	12242587
LXCL-1226	NIPT-PLUS	17	1	164	67.8	2	3	Prenatal diagnosis center	UA	High-Risk-Group	Low-Risk	Low-Risk	No	None	Live Birth	Normal	12718485
LXCL-1227	NIPT-PLUS	15	2	160	57	3	3	Partner prenatal screening institutions-1	Twin pregnancy	Low-Risk-Group	Low-Risk	Low-Risk	No	None	Live Birth	Normal	14389892
LXCL-1228	NIPT-PLUS	16	1	170	55	2	4	Partner prenatal screening institutions-1	AMSS	High-Risk-Group	Low-Risk	Low-Risk	No	None	Live Birth	Normal	12313327
LXCL-1229	NIPT-PLUS	17	1	170	60	2	2	Prenatal diagnosis center	Routine screening	Low-Risk-Group	Low-Risk	Low-Risk	No	None	Live Birth	Normal	13124354
LXCL-1230	NIPT-PLUS	15	1	165	64	1	2	Prenatal diagnosis center	AMA	High-Risk-Group	Low-Risk	Low-Risk	No	None	Live Birth	Normal	13673559
LXCL-1231	NIPT-PLUS	16	1	165	52	3	2	Prenatal diagnosis center	AMA	High-Risk-Group	Low-Risk	Low-Risk	No	None	Live Birth	Normal	11614784
LXCL-1232	NIPT-PLUS	16	1	160	53	3	1	Partner prenatal screening institutions-1	Routine screening	Low-Risk-Group	Low-Risk	Low-Risk	No	None	Live Birth	Normal	12502666
LXCL-1233	NIPT-PLUS	16	1	162	70	3	3	Prenatal diagnosis center	Routine screening	Low-Risk-Group	Low-Risk	Low-Risk	No	None	Live Birth	Normal	11422488
LXCL-1234	NIPT-PLUS	16	1	164	60	1	4	Partner prenatal screening institutions-3	AMA	High-Risk-Group	Low-Risk	Low-Risk	No	None	Live Birth	Normal	13853582
LXCL-1235	NIPT-PLUS	14	1	161	52	2	2	Prenatal diagnosis center	AMSS	High-Risk-Group	Low-Risk	Low-Risk	No	None	Live Birth	Normal	12815122
LXCL-1236	NIPT-PLUS	17	1	156	63	3	1	Partner prenatal screening institutions-1	AMA	High-Risk-Group	Low-Risk	Low-Risk	No	None	Live Birth	Normal	12847058
LXCL-1237	NIPT-PLUS	20	1	157	45.9	3	4	Prenatal diagnosis center	AMA	High-Risk-Group	Low-Risk	Low-Risk	No	None	Live Birth	Normal	14344044
LXCL-1238	NIPT-PLUS	15	1	163	55.4	2	2	Partner prenatal screening institutions-1	Routine screening	Low-Risk-Group	Low-Risk	Low-Risk	No	None	Live Birth	Normal	12718485
LXCL-1239	NIPT-PLUS	13	1	162	62	1	2	Prenatal diagnosis center	Routine screening	Low-Risk-Group	Low-Risk	Low-Risk	No	None	Live Birth	Normal	11598401
LXCL-1240	NIPT-PLUS	13	1	168	48	2	2	Prenatal diagnosis center	Routine screening	Low-Risk-Group	Low-Risk	Low-Risk	No	None	Live Birth	Normal	13391012
LXCL-1241	NIPT-PLUS	18	1	158	70	4	3	Partner prenatal screening institutions-6	AMA	High-Risk-Group	Low-Risk	Low-Risk	No	None	Live Birth	Normal	14018665
LXCL-1242	NIPT-PLUS	15	1	155	43	2	3	Prenatal diagnosis center	AMA	High-Risk-Group	Low-Risk	Low-Risk	No	None	Live Birth	Normal	14082165
LXCL-1243	NIPT-PLUS	15	1	165	63	2	1	Partner prenatal screening institutions-1	AMSS	High-Risk-Group	Low-Risk	Low-Risk	No	None	Live Birth	Normal	13712702
LXCL-1244	NIPT-PLUS	16	1	158	59	2	3	Partner prenatal screening institutions-1	Routine screening	Low-Risk-Group	Low-Risk	Low-Risk	No	None	Live Birth	Normal	14092493
LXCL-1245	NIPT-PLUS	16	1	160	60	4	3	Partner prenatal screening institutions-1	IVF	Low-Risk-Group	Low-Risk	Low-Risk	No	None	Live Birth	Normal	13456138
LXCL-1246	NIPT-PLUS	12	1	160	51	2	3	Partner prenatal screening institutions-2	AMA	High-Risk-Group	Low-Risk	Low-Risk	No	None	Live Birth	Normal	13350059
LXCL-1247	NIPT-PLUS	13	1	168	83	4	2	Partner prenatal screening institutions-5	IVF	Low-Risk-Group	Low-Risk	Low-Risk	No	None	Live Birth	Normal	14508831
LXCL-1248	NIPT-PLUS	17	1	160	47.1	3	1	Partner prenatal screening institutions-3	AMSS	High-Risk-Group	Low-Risk	Low-Risk	No	None	Live Birth	Normal	12528946
LXCL-1249	NIPT-PLUS	16	1	165	60	1	1	Partner prenatal screening institutions-1	Routine screening	Low-Risk-Group	Low-Risk	Low-Risk	No	None	Live Birth	Normal	13357250
LXCL-1250	NIPT-PLUS	20	1	164	63	2	2	Prenatal diagnosis center	AMA	High-Risk-Group	Low-Risk	Low-Risk	No	None	Live Birth	Normal	11488063
LXCL-1251	NIPT-PLUS	17	1	162	45	2	2	Prenatal diagnosis center	Routine screening	Low-Risk-Group	Low-Risk	Low-Risk	No	None	Live Birth	Normal	14444823
LXCL-1252	NIPT-PLUS	21	1	160	58.4	2	4	Prenatal diagnosis center	AMSS	High-Risk-Group	Low-Risk	Low-Risk	No	None	Live Birth	Normal	11030192
LXCL-1253	NIPT-PLUS	28	1	158	60	2	2	Prenatal diagnosis center	AMA	High-Risk-Group	Low-Risk	Low-Risk	No	None	Live Birth	Normal	11824589
LXCL-1254	NIPT-PLUS	18	1	165	60	1	3	Prenatal diagnosis center	Routine screening	Low-Risk-Group	Low-Risk	Low-Risk	No	None	Live Birth	Normal	14177099
LXCL-1255	NIPT-PLUS	12	1	160	60	6	2	Prenatal diagnosis center	Routine screening	Low-Risk-Group	Low-Risk	Low-Risk	No	None	Live Birth	Normal	12301563
LXCL-1256	NIPT-PLUS	20	1	162	71	1	2	Prenatal diagnosis center	PFA	High-Risk-Group	Low-Risk	Low-Risk	No	None	Live Birth	Normal	12890600
LXCL-1257	NIPT-PLUS	15	1	157	52	6	5	Prenatal diagnosis center	Routine screening	Low-Risk-Group	Low-Risk	Low-Risk	No	None	Live Birth	Normal	11159086
LXCL-1258	NIPT-PLUS	15	1	165	59	3	1	Prenatal diagnosis center	Routine screening	Low-Risk-Group	Low-Risk	Low-Risk	No	None	Live Birth	Normal	11088903
LXCL-1259	NIPT-PLUS	15	1	158	51.8	1	1	Partner prenatal screening institutions-2	IVF	Low-Risk-Group	Low-Risk	Low-Risk	No	None	Live Birth	Normal	11754356
LXCL-1260	NIPT-PLUS	16	1	158	41	1	2	Prenatal diagnosis center	Routine screening	Low-Risk-Group	Low-Risk	Low-Risk	No	None	Live Birth	Normal	12201196
LXCL-1261	NIPT-PLUS	29	1	160	50	2	1	Partner prenatal screening institutions-1	Routine screening	Low-Risk-Group	Low-Risk	Low-Risk	No	None	Live Birth	Normal	13288266
LXCL-1262	NIPT-PLUS	14	1	150	64	1	1	Prenatal diagnosis center	AMSS	High-Risk-Group	Low-Risk	Low-Risk	No	None	Live Birth	Normal	11634522
LXCL-1263	NIPT-PLUS	14	1	163	51	1	2	Prenatal diagnosis center	Routine screening	Low-Risk-Group	Low-Risk	Low-Risk	No	None	Live Birth	Normal	13853582
LXCL-1264	NIPT-PLUS	16	1	162	55	2	1	Partner prenatal screening institutions-1	AMA	High-Risk-Group	Low-Risk	Low-Risk	No	None	Live Birth	Normal	13423783
LXCL-1265	NIPT-PLUS	15	1	160	53.5	2	4	Partner prenatal screening institutions-6	Routine screening	Low-Risk-Group	Low-Risk	Low-Risk	No	None	Live Birth	Normal	12126567
LXCL-1266	NIPT-PLUS	25	1	170	65	1	1	Prenatal diagnosis center	Routine screening	Low-Risk-Group	Low-Risk	Low-Risk	No	None	Live Birth	Normal	14579738
LXCL-1267	NIPT-PLUS	28	1	169	49	1	6	Partner prenatal screening institutions-1	IVF	Low-Risk-Group	Low-Risk	Low-Risk	No	None	Live Birth	Normal	11402821
LXCL-1268	NIPT-PLUS	17	2	165	64.5	5	4	Prenatal diagnosis center	Twin pregnancy	Low-Risk-Group	Low-Risk	Low-Risk	No	None	Live Birth	Normal	12367959
LXCL-1269	NIPT-PLUS	15	1	160	69	2	1	Partner prenatal screening institutions-1	AMSS	High-Risk-Group	Low-Risk	Low-Risk	No	None	Live Birth	Normal	14530057
LXCL-1270	NIPT-PLUS	16	1	168	56	3	3	Partner prenatal screening institutions-1	AMA	High-Risk-Group	Low-Risk	Low-Risk	No	None	Live Birth	Normal	13874852
LXCL-1271	NIPT-PLUS	15	1	160	47	2	2	Partner prenatal screening institutions-2	AMSS	High-Risk-Group	Low-Risk	Low-Risk	No	None	Live Birth	Normal	10165062
LXCL-1272	NIPT-PLUS	18	1	160	57	5	4	Prenatal diagnosis center	AMSS	High-Risk-Group	Low-Risk	Low-Risk	No	None	Live Birth	Normal	11454056
LXCL-1273	NIPT-PLUS	18	1	156	60	4	1	Partner prenatal screening institutions-1	Routine screening	Low-Risk-Group	Low-Risk	Low-Risk	No	None	Live Birth	Normal	12776195
LXCL-1274	NIPT-PLUS	16	1	153	62	1	2	Prenatal diagnosis center	AMSS	High-Risk-Group	Low-Risk	Low-Risk	No	None	Live Birth	Normal	13229591
LXCL-1275	NIPT-PLUS	14	1	165	50	3	4	Partner prenatal screening institutions-6	AMA	High-Risk-Group	Low-Risk	Low-Risk	No	None	Live Birth	Normal	13247961
LXCL-1276	NIPT-PLUS	16	1	156	49.3	3	2	Partner prenatal screening institutions-5	AMA	High-Risk-Group	Low-Risk	Low-Risk	No	None	Live Birth	Normal	13451457
LXCL-1277	NIPT-PLUS	14	1	166	72	3	2	Partner prenatal screening institutions-1	AMA	High-Risk-Group	Low-Risk	Low-Risk	No	None	Live Birth	Normal	11440973
LXCL-1278	NIPT-PLUS	15	1	160	40	5	1	Partner prenatal screening institutions-1	AMSS	High-Risk-Group	Low-Risk	Low-Risk	No	None	Live Birth	Normal	11213887
LXCL-1279	NIPT-PLUS	15	1	152	55	1	3	Partner prenatal screening institutions-1	AMA	High-Risk-Group	Low-Risk	Low-Risk	No	None	Live Birth	Normal	13307959
LXCL-1280	NIPT-PLUS	16	1	155	52	1	2	Prenatal diagnosis center	PFA	High-Risk-Group	Low-Risk	Low-Risk	No	None	Live Birth	Normal	12286841
LXCL-1281	NIPT-PLUS	16	1	167	70	2	3	Partner prenatal screening institutions-1	Routine screening	Low-Risk-Group	Low-Risk	Low-Risk	No	None	Live Birth	Normal	11363338
LXCL-1282	NIPT-PLUS	16	1	158	50	2	2	Prenatal diagnosis center	AMSS	High-Risk-Group	Low-Risk	Low-Risk	No	None	Live Birth	Normal	13050029
LXCL-1283	NIPT-PLUS	17	1	158	57	3	4	Partner prenatal screening institutions-1	Routine screening	Low-Risk-Group	Low-Risk	Low-Risk	No	None	Live Birth	Normal	11990478
LXCL-1284	NIPT-PLUS	22	1	168	55	4	4	Partner prenatal screening institutions-1	AMSS	High-Risk-Group	Low-Risk	Low-Risk	No	None	Live Birth	Normal	12868611
LXCL-1285	NIPT-PLUS	12	1	160	61	2	2	Prenatal diagnosis center	AMSS	High-Risk-Group	Low-Risk	Low-Risk	No	None	Live Birth	Normal	12118513
LXCL-1286	NIPT-PLUS	29	1	161	47.5	1	2	Partner prenatal screening institutions-5	AMA	High-Risk-Group	Low-Risk	Low-Risk	No	None	Live Birth	Normal	11918279
LXCL-1287	NIPT-PLUS	20	1	164	60	1	1	Partner prenatal screening institutions-2	AMSS	High-Risk-Group	Low-Risk	Low-Risk	No	None	Live Birth	Normal	12628849
LXCL-1288	NIPT-PLUS	14	1	167	66	3	1	Prenatal diagnosis center	AMSS	High-Risk-Group	Low-Risk	Low-Risk	No	None	Live Birth	Normal	12307532
LXCL-1289	NIPT-PLUS	16	1	162	62.5	1	3	Prenatal diagnosis center	AMSS	High-Risk-Group	Low-Risk	Low-Risk	No	None	Live Birth	Normal	13438964
LXCL-1290	NIPT-PLUS	19	1	160	60.1	2	1	Partner prenatal screening institutions-1	AMSS	High-Risk-Group	Low-Risk	Low-Risk	No	None	Live Birth	Normal	13925596
LXCL-1291	NIPT-PLUS	19	1	158	42	1	1	Partner prenatal screening institutions-1	AMA	High-Risk-Group	Low-Risk	Low-Risk	No	None	Live Birth	Normal	11021097
LXCL-1292	NIPT-PLUS	19	1		60	4	1	Prenatal diagnosis center	AMA	High-Risk-Group	Low-Risk	Low-Risk	No	None	Live Birth	Normal	14645978
LXCL-1293	NIPT-PLUS	19	1	160	57	2	2	Prenatal diagnosis center	AMSS	High-Risk-Group	Low-Risk	Low-Risk	No	None	Live Birth	Normal	11439029
LXCL-1294	NIPT-PLUS	14	1	165	59.5	1	3	Partner prenatal screening institutions-6	AMSS	High-Risk-Group	Low-Risk	Low-Risk	No	None	Live Birth	Normal	12963552
LXCL-1295	NIPT-PLUS	29	1	150	65	2	1	Prenatal diagnosis center	AMSS	High-Risk-Group	Low-Risk	Low-Risk	No	None	Live Birth	Normal	12322596
LXCL-1296	NIPT-PLUS	16	1	165	53	1	2	Partner prenatal screening institutions-1	AMA	High-Risk-Group	Low-Risk	Low-Risk	No	None	Live Birth	Normal	13886405
LXCL-1297	NIPT-PLUS	28	1	165	74	2	3	Partner prenatal screening institutions-1	AMSS	High-Risk-Group	SCAs	45,X	Yes	46,XN	Live Birth	Normal	11818517
LXCL-1298	NIPT-PLUS	29	1	161	56	4	1	Partner prenatal screening institutions-1	Routine screening	Low-Risk-Group	Low-Risk	Low-Risk	No	None	Live Birth	Normal	13926575
LXCL-1299	NIPT-PLUS	15	1	165	49	3	3	Partner prenatal screening institutions-1	AMSS	High-Risk-Group	Low-Risk	Low-Risk	No	None	Live Birth	Normal	10373664
LXCL-1300	NIPT-PLUS	15	1	164	70	3	2	Partner prenatal screening institutions-1	Routine screening	Low-Risk-Group	Low-Risk	Low-Risk	No	None	Live Birth	Normal	11269373
LXCL-1301	NIPT-PLUS	16	1	170	54	2	3	Prenatal diagnosis center	Routine screening	Low-Risk-Group	Low-Risk	Low-Risk	No	None	Live Birth	Normal	11652211
LXCL-1302	NIPT-PLUS	15	1	153	71	3	1	Prenatal diagnosis center	AMSS	High-Risk-Group	Low-Risk	Low-Risk	No	None	Live Birth	Normal	11641719
LXCL-1303	NIPT-PLUS	15	1	170	48.5	2	5	Prenatal diagnosis center	AMA	High-Risk-Group	Low-Risk	Low-Risk	No	None	Live Birth	Normal	12377076
LXCL-1304	NIPT-PLUS	27	1	161	63	2	1	Prenatal diagnosis center	Routine screening	Low-Risk-Group	Low-Risk	Low-Risk	No	None	Live Birth	Normal	10949159
LXCL-1305	NIPT-PLUS	14	1	158	54.5	1	5	Prenatal diagnosis center	AMSS	High-Risk-Group	Low-Risk	Low-Risk	No	None	Live Birth	Normal	13260482
LXCL-1306	NIPT-PLUS	16	1	160	70	2	2	Prenatal diagnosis center	Routine screening	Low-Risk-Group	Low-Risk	Low-Risk	No	None	Live Birth	Normal	13915721
LXCL-1307	NIPT-PLUS	17	1	163	59	1	2	Partner prenatal screening institutions-3	Routine screening	Low-Risk-Group	Low-Risk	Low-Risk	No	None	Live Birth	Normal	14631889
LXCL-1308	NIPT-PLUS	15	1	160	76.4	1	1	Partner prenatal screening institutions-1	AMSS	High-Risk-Group	Low-Risk	Low-Risk	No	None	Live Birth	Normal	11379406
LXCL-1309	NIPT-PLUS	14	2	165	60	1	2	Prenatal diagnosis center	Twin pregnancy	Low-Risk-Group	Low-Risk	Low-Risk	No	None	Live Birth	Normal	13428064
LXCL-1310	NIPT-PLUS	15	1	160	47	2	3	Prenatal diagnosis center	Routine screening	Low-Risk-Group	Low-Risk	Low-Risk	No	None	Live Birth	Normal	11079289
LXCL-1311	NIPT-PLUS	16	1	160	58	1	3	Prenatal diagnosis center	Routine screening	Low-Risk-Group	Low-Risk	Low-Risk	No	None	Live Birth	Normal	14277173
LXCL-1312	NIPT-PLUS	16	1	164	58	1	2	Prenatal diagnosis center	Routine screening	Low-Risk-Group	Low-Risk	Low-Risk	No	None	Live Birth	Normal	13113442
LXCL-1313	NIPT-PLUS	17	1	170	53	2	5	Partner prenatal screening institutions-4	Routine screening	Low-Risk-Group	Low-Risk	Low-Risk	No	None	Live Birth	Normal	11678922
LXCL-1314	NIPT-PLUS	15	1	150	62	2	2	Prenatal diagnosis center	AMA	High-Risk-Group	Low-Risk	Low-Risk	No	None	Live Birth	Normal	13520514
LXCL-1315	NIPT-PLUS	15	1	162	61	1	4	Prenatal diagnosis center	Routine screening	Low-Risk-Group	Low-Risk	Low-Risk	No	None	Live Birth	Normal	12867162
LXCL-1316	NIPT-PLUS	16	1	163	55	2	4	Prenatal diagnosis center	AMA	High-Risk-Group	Low-Risk	Low-Risk	No	None	Live Birth	Normal	12894159
LXCL-1317	NIPT-PLUS	13	2	168	65.4	4	3	Partner prenatal screening institutions-1	Twin pregnancy	Low-Risk-Group	Low-Risk	Low-Risk	No	None	Live Birth	Normal	13482204
LXCL-1318	NIPT-PLUS	12	1	164	60	2	2	Prenatal diagnosis center	AMSS	High-Risk-Group	Low-Risk	Low-Risk	No	None	Live Birth	Normal	12232999
LXCL-1319	NIPT-PLUS	15	1	170	50.1	1	3	Prenatal diagnosis center	AMA	High-Risk-Group	Low-Risk	Low-Risk	No	None	Live Birth	Normal	12987508
LXCL-1320	NIPT-PLUS	20	1	158	65	2	3	Prenatal diagnosis center	AMA	High-Risk-Group	Low-Risk	Low-Risk	No	None	Live Birth	Normal	11723521
LXCL-1321	NIPT-PLUS	15	1	169	55	3	2	Prenatal diagnosis center	AMA	High-Risk-Group	Low-Risk	Low-Risk	No	None	Live Birth	Normal	13690705
LXCL-1322	NIPT-PLUS	16	1	162	50	1	4	Prenatal diagnosis center	AMSS	High-Risk-Group	Low-Risk	Low-Risk	No	None	Live Birth	Normal	11320353
LXCL-1323	NIPT-PLUS	20	1	165	69	1	2	Prenatal diagnosis center	AMSS	High-Risk-Group	Low-Risk	Low-Risk	No	None	Live Birth	Normal	14211609
LXCL-1324	NIPT-PLUS	14	1	158	71	3	3	Prenatal diagnosis center	AMA	High-Risk-Group	Low-Risk	Low-Risk	No	None	Live Birth	Normal	13312760
LXCL-1325	NIPT-PLUS	27	1	162	58	2	1	Prenatal diagnosis center	AMA	High-Risk-Group	Low-Risk	Low-Risk	No	None	Live Birth	Normal	12212802
LXCL-1326	NIPT-PLUS	15	1	163	59	3	1	Prenatal diagnosis center	AMSS	High-Risk-Group	Low-Risk	Low-Risk	No	None	Live Birth	Normal	11387449
LXCL-1327	NIPT-PLUS	28	1	162	79	4	1	Prenatal diagnosis center	AMA	High-Risk-Group	Low-Risk	Low-Risk	No	None	Live Birth	Normal	13567693
LXCL-1328	NIPT-PLUS	14	1	155	68	5	2	Prenatal diagnosis center	AMSS	High-Risk-Group	Low-Risk	Low-Risk	No	None	Live Birth	Normal	14506346
LXCL-1329	NIPT-PLUS	13	1	164	63	1	3	Prenatal diagnosis center	Routine screening	Low-Risk-Group	Low-Risk	Low-Risk	No	None	Live Birth	Normal	11192309
LXCL-1330	NIPT-PLUS	17	1	153	63	2	2	Partner prenatal screening institutions-1	AMSS	High-Risk-Group	Low-Risk	Low-Risk	No	None	Live Birth	Normal	13296102
LXCL-1331	NIPT-PLUS	15	1	162	70	1	1	Prenatal diagnosis center	AMSS	High-Risk-Group	Low-Risk	Low-Risk	No	None	Live Birth	Normal	13513646
LXCL-1332	NIPT-PLUS	12	1	160	58	1	1	Prenatal diagnosis center	Routine screening	Low-Risk-Group	Low-Risk	Low-Risk	No	None	Live Birth	Normal	14249257
LXCL-1333	NIPT-PLUS	20	1	158	75	4	4	Partner prenatal screening institutions-1	UA	High-Risk-Group	Low-Risk	Low-Risk	No	None	Live Birth	Normal	11613874
LXCL-1334	NIPT-PLUS	15	1	161	57	4	1	Partner prenatal screening institutions-1	AMA	High-Risk-Group	Low-Risk	Low-Risk	No	None	Live Birth	Normal	13071463
LXCL-1335	NIPT-PLUS	15	1	163	65	3	1	Prenatal diagnosis center	AMA	High-Risk-Group	Low-Risk	Low-Risk	No	None	Live Birth	Normal	14167387
LXCL-1336	NIPT-PLUS	15	1	158	56.2	1	1	Prenatal diagnosis center	AMSS	High-Risk-Group	Low-Risk	Low-Risk	No	None	Live Birth	Normal	10900570
LXCL-1337	NIPT-PLUS	16	1	167	64	4	2	Partner prenatal screening institutions-4	Routine screening	Low-Risk-Group	Low-Risk	Low-Risk	No	None	Live Birth	Normal	13857037
LXCL-1338	NIPT-PLUS	18	1	160	62	1	2	Partner prenatal screening institutions-2	AMA	High-Risk-Group	Low-Risk	Low-Risk	No	None	Live Birth	Normal	13620360
LXCL-1339	NIPT-PLUS	16	1	161	62	3	2	Prenatal diagnosis center	AMA	High-Risk-Group	Low-Risk	Low-Risk	No	None	Live Birth	Normal	14471330
LXCL-1340	NIPT-PLUS	16	2	150	53	1	3	Partner prenatal screening institutions-4	Twin pregnancy	Low-Risk-Group	Low-Risk	Low-Risk	No	None	Live Birth	Normal	13997624
LXCL-1341	NIPT-PLUS	25	1		68.5	2	3	Prenatal diagnosis center	AMA	High-Risk-Group	Low-Risk	Low-Risk	No	None	Live Birth	Normal	12940355
LXCL-1342	NIPT-PLUS	16	1	155	44.4	2	1	Partner prenatal screening institutions-1	AMSS	High-Risk-Group	Low-Risk	Low-Risk	No	None	Live Birth	Normal	14360214
LXCL-1343	NIPT-PLUS	26	1	160	57.9	1	1	Partner prenatal screening institutions-2	AMSS	High-Risk-Group	Low-Risk	Low-Risk	No	None	Live Birth	Normal	10387830
LXCL-1344	NIPT-PLUS	16	1	153	80	3	4	Prenatal diagnosis center	Routine screening	Low-Risk-Group	Low-Risk	Low-Risk	No	None	Live Birth	Normal	14266162
LXCL-1345	NIPT-PLUS	16	1	162	55	4	1	Prenatal diagnosis center	AMA	High-Risk-Group	Low-Risk	Low-Risk	No	None	Live Birth	Normal	11646993
LXCL-1346	NIPT-PLUS	16	1	160	58.6	3	4	Partner prenatal screening institutions-2	AMA	High-Risk-Group	Low-Risk	Low-Risk	No	None	Live Birth	Normal	11738068
LXCL-1347	NIPT-PLUS	16	1	158	48	3	2	Prenatal diagnosis center	AMA	High-Risk-Group	Low-Risk	Low-Risk	No	None	Live Birth	Normal	12981485
LXCL-1348	NIPT-PLUS	17	1	160	65	2	3	Partner prenatal screening institutions-3	Routine screening	Low-Risk-Group	Low-Risk	Low-Risk	No	None	Live Birth	Normal	14562068
LXCL-1349	NIPT-PLUS	16	1	167	60	2	4	Prenatal diagnosis center	Routine screening	Low-Risk-Group	Low-Risk	Low-Risk	No	None	Live Birth	Normal	14559347
LXCL-1350	NIPT-PLUS	29	1	158	51.5	4	1	Prenatal diagnosis center	AMSS	High-Risk-Group	Low-Risk	Low-Risk	No	None	Live Birth	Normal	13414832
LXCL-1351	NIPT-PLUS	17	1	160	45	2	3	Partner prenatal screening institutions-2	AMA	High-Risk-Group	Low-Risk	Low-Risk	No	None	Live Birth	Normal	12830017
LXCL-1352	NIPT-PLUS	15	1	165	60	4	2	Partner prenatal screening institutions-2	Routine screening	Low-Risk-Group	Low-Risk	Low-Risk	No	None	Live Birth	Normal	14069159
LXCL-1353	NIPT-PLUS	16	1	163	63	1	4	Partner prenatal screening institutions-6	Routine screening	Low-Risk-Group	Low-Risk	Low-Risk	No	None	Live Birth	Normal	13482382
LXCL-1354	NIPT-PLUS	15	1	161	60	1	4	Prenatal diagnosis center	Routine screening	Low-Risk-Group	Low-Risk	Low-Risk	No	None	Live Birth	Normal	13900658
LXCL-1355	NIPT-PLUS	15	1	170	56.5	1	2	Prenatal diagnosis center	Routine screening	Low-Risk-Group	Low-Risk	Low-Risk	No	None	Live Birth	Normal	13389461
LXCL-1356	NIPT-PLUS	16	1	166	54	3	3	Partner prenatal screening institutions-1	IVF	Low-Risk-Group	Low-Risk	Low-Risk	No	None	Live Birth	Normal	13465662
LXCL-1357	NIPT-PLUS	17	1	156	60	3	1	Partner prenatal screening institutions-4	AMSS	High-Risk-Group	Low-Risk	Low-Risk	No	None	Live Birth	Normal	12764463
LXCL-1358	NIPT-PLUS	16	1	149	84	2	4	Prenatal diagnosis center	Routine screening	Low-Risk-Group	Low-Risk	Low-Risk	No	None	Live Birth	Normal	12832819
LXCL-1359	NIPT-PLUS	17	1	165	60	3	2	Partner prenatal screening institutions-1	AMA	High-Risk-Group	Low-Risk	Low-Risk	No	None	Live Birth	Normal	12619099
LXCL-1360	NIPT-PLUS	14	1	164	45.5	2	2	Prenatal diagnosis center	AMSS	High-Risk-Group	Low-Risk	Low-Risk	No	None	Live Birth	Normal	13676827
LXCL-1361	NIPT-PLUS	15	1	165	60	1	2	Partner prenatal screening institutions-2	Routine screening	Low-Risk-Group	Low-Risk	Low-Risk	No	None	Live Birth	Normal	12284171
LXCL-1362	NIPT-PLUS	29	1	170	60	2	3	Prenatal diagnosis center	AMA	High-Risk-Group	Low-Risk	Low-Risk	No	None	Live Birth	Normal	14688178
LXCL-1363	NIPT-PLUS	16	1	161	60	2	2	Prenatal diagnosis center	AMA	High-Risk-Group	Low-Risk	Low-Risk	No	None	Live Birth	Normal	11072570
LXCL-1364	NIPT-PLUS	15	1	160	67.5	1	1	Partner prenatal screening institutions-1	AMA	High-Risk-Group	Low-Risk	Low-Risk	No	None	Live Birth	Normal	12739826
LXCL-1365	NIPT-PLUS	17	1	164	59	4	1	Prenatal diagnosis center	AMA	High-Risk-Group	Low-Risk	Low-Risk	No	None	Live Birth	Normal	13456664
LXCL-1366	NIPT-PLUS	15	1	163	63	1	1	Partner prenatal screening institutions-1	Routine screening	Low-Risk-Group	Low-Risk	Low-Risk	No	None	Live Birth	Normal	13391012
LXCL-1367	NIPT-PLUS	29	1	160	52	2	2	Prenatal diagnosis center	Routine screening	Low-Risk-Group	Low-Risk	Low-Risk	No	None	Live Birth	Normal	14508831
LXCL-1368	NIPT-PLUS	15	1	162	76	1	1	Prenatal diagnosis center	AMA	High-Risk-Group	Low-Risk	Low-Risk	No	None	Live Birth	Normal	13874852
LXCL-1369	NIPT-PLUS	12	1	150	62	1	1	Prenatal diagnosis center	Routine screening	Low-Risk-Group	Low-Risk	Low-Risk	No	None	Live Birth	Normal	13373465
LXCL-1370	NIPT-PLUS	28	1	158	50	1	3	Partner prenatal screening institutions-5	Routine screening	Low-Risk-Group	Low-Risk	Low-Risk	No	None	Live Birth	Normal	10343899
LXCL-1371	NIPT-PLUS	15	1	170	52	2	5	Prenatal diagnosis center	AMA	High-Risk-Group	Low-Risk	Low-Risk	No	None	Live Birth	Normal	14348068
LXCL-1372	NIPT-PLUS	15	1	163	55	1	2	Partner prenatal screening institutions-1	AMA	High-Risk-Group	Low-Risk	Low-Risk	No	None	Live Birth	Normal	14433055
LXCL-1373	NIPT-PLUS	16	1	164	73.5	2	5	Prenatal diagnosis center	AMA	High-Risk-Group	Low-Risk	Low-Risk	No	None	Live Birth	Normal	12194126
LXCL-1374	NIPT-PLUS	16	1	150	48.3	2	1	Prenatal diagnosis center	Routine screening	Low-Risk-Group	Low-Risk	Low-Risk	No	None	Live Birth	Normal	12935474
LXCL-1375	NIPT-PLUS	21	1	167	52	2	1	Partner prenatal screening institutions-1	AMSS	High-Risk-Group	Low-Risk	Low-Risk	No	None	Live Birth	Normal	13643148
LXCL-1376	NIPT-PLUS	16	2	170	75	1	2	Prenatal diagnosis center	Twin pregnancy	Low-Risk-Group	Low-Risk	Low-Risk	No	None	Live Birth	Normal	13569753
LXCL-1377	NIPT-PLUS	16	1	158	54	4	4	Prenatal diagnosis center	Routine screening	Low-Risk-Group	Low-Risk	Low-Risk	No	None	Live Birth	Normal	12433053
LXCL-1378	NIPT-PLUS	17	1	152	50	2	2	Prenatal diagnosis center	Routine screening	Low-Risk-Group	Low-Risk	Low-Risk	No	None	Live Birth	Normal	12708977
LXCL-1379	NIPT-PLUS	15	1	170	46	3	3	Partner prenatal screening institutions-2	AMA	High-Risk-Group	Low-Risk	Low-Risk	No	None	Live Birth	Normal	12145049
LXCL-1380	NIPT-PLUS	16	1	163	48	1	1	Partner prenatal screening institutions-1	AMA	High-Risk-Group	Low-Risk	Low-Risk	No	None	Live Birth	Normal	12767618
LXCL-1381	NIPT-PLUS	15	1	158	48	2	2	Partner prenatal screening institutions-1	Routine screening	Low-Risk-Group	Low-Risk	Low-Risk	No	None	Live Birth	Normal	12274428
LXCL-1382	NIPT-PLUS	29	1	167	67	1	2	Prenatal diagnosis center	UA	High-Risk-Group	Low-Risk	Low-Risk	No	None	Live Birth	Normal	12298513
LXCL-1383	NIPT-PLUS	16	1	155	51	2	3	Partner prenatal screening institutions-1	AMA	High-Risk-Group	Low-Risk	Low-Risk	No	None	Live Birth	Normal	12926984
LXCL-1384	NIPT-PLUS	20	1	163	52.5	3	2	Prenatal diagnosis center	AMSS	High-Risk-Group	Low-Risk	Low-Risk	No	None	Live Birth	Normal	13575757
LXCL-1385	NIPT-PLUS	20	1	163	55	3	1	Partner prenatal screening institutions-2	Routine screening	Low-Risk-Group	Low-Risk	Low-Risk	No	None	Live Birth	Normal	12117733
LXCL-1386	NIPT-PLUS	17	1	165	67.2	1	4	Partner prenatal screening institutions-1	AMSS	High-Risk-Group	Low-Risk	Low-Risk	No	None	Live Birth	Normal	14449503
LXCL-1387	NIPT-PLUS	20	1	160	67.5	1	1	Prenatal diagnosis center	AMA	High-Risk-Group	Low-Risk	Low-Risk	No	None	Live Birth	Normal	11575991
LXCL-1388	NIPT-PLUS	15	1	160	65	5	1	Prenatal diagnosis center	AMSS	High-Risk-Group	Low-Risk	Low-Risk	No	None	Live Birth	Normal	14544479
LXCL-1389	NIPT-PLUS	17	1	172	55	3	2	Partner prenatal screening institutions-2	Routine screening	Low-Risk-Group	Low-Risk	Low-Risk	No	None	Live Birth	Normal	13847189
LXCL-1390	NIPT-PLUS	15	1	158	48	1	3	Prenatal diagnosis center	Routine screening	Low-Risk-Group	Low-Risk	Low-Risk	No	None	Live Birth	Normal	10893960
LXCL-1391	NIPT-PLUS	30	1	160	60.5	2	2	Partner prenatal screening institutions-1	AMA	High-Risk-Group	Low-Risk	Low-Risk	No	None	Live Birth	Normal	14092125
LXCL-1392	NIPT-PLUS	30	1	163	62	2	2	Prenatal diagnosis center	AMA	High-Risk-Group	Low-Risk	Low-Risk	No	None	Live Birth	Normal	11818805
LXCL-1393	NIPT-PLUS	15	1	158	49	2	2	Prenatal diagnosis center	AMA	High-Risk-Group	Low-Risk	Low-Risk	No	None	Live Birth	Normal	11954483
LXCL-1394	NIPT-PLUS	16	1	159	50	1	4	Prenatal diagnosis center	AMA	High-Risk-Group	Low-Risk	Low-Risk	No	None	Live Birth	Normal	12988975
LXCL-1395	NIPT-PLUS	16	1	156	60	3	1	Partner prenatal screening institutions-1	AMSS	High-Risk-Group	Low-Risk	Low-Risk	No	None	Live Birth	Normal	13477881
LXCL-1396	NIPT-PLUS	15	1	160	65	6	4	Prenatal diagnosis center	AMSS	High-Risk-Group	Low-Risk	Low-Risk	No	None	Live Birth	Normal	11582659
LXCL-1397	NIPT-PLUS	15	1	163	55	1	2	Prenatal diagnosis center	Routine screening	Low-Risk-Group	Low-Risk	Low-Risk	No	None	Live Birth	Normal	13806485
LXCL-1398	NIPT-PLUS	14	1	158	49	2	2	Partner prenatal screening institutions-4	AMA	High-Risk-Group	Low-Risk	Low-Risk	No	None	Live Birth	Normal	14255783
LXCL-1399	NIPT-PLUS	21	1	160	55	4	2	Partner prenatal screening institutions-1	AMA	High-Risk-Group	Low-Risk	Low-Risk	No	None	Live Birth	Normal	11832836
LXCL-1400	NIPT-PLUS	17	1	163	70	4	4	Partner prenatal screening institutions-1	AMA	High-Risk-Group	Low-Risk	Low-Risk	No	None	Live Birth	Normal	12454460
LXCL-1401	NIPT-PLUS	16	1	167	45	3	2	Partner prenatal screening institutions-1	AMSS	High-Risk-Group	Low-Risk	Low-Risk	No	None	Live Birth	Normal	14178034
LXCL-1402	NIPT-PLUS	17	1	158	60.45	1	1	Prenatal diagnosis center	IVF	Low-Risk-Group	Low-Risk	Low-Risk	No	None	Live Birth	Normal	11836005
LXCL-1403	NIPT-PLUS	20	1	159	65	1	3	Prenatal diagnosis center	Routine screening	Low-Risk-Group	Low-Risk	Low-Risk	No	None	Live Birth	Normal	13720458
LXCL-1404	NIPT-PLUS	14	1	160	69.5	1	2	Prenatal diagnosis center	AMSS	High-Risk-Group	Low-Risk	Low-Risk	No	None	Live Birth	Normal	12718485
LXCL-1405	NIPT-PLUS	15	1	163	61	2	2	Partner prenatal screening institutions-4	AMA	High-Risk-Group	Low-Risk	Low-Risk	No	None	Live Birth	Normal	13853582
LXCL-1406	NIPT-PLUS	20	1	158	62.5	2	3	Prenatal diagnosis center	IVF	Low-Risk-Group	Low-Risk	Low-Risk	No	None	Live Birth	Normal	11488063
LXCL-1407	NIPT-PLUS	15	1	165	57	2	1	Partner prenatal screening institutions-3	AMA	High-Risk-Group	Low-Risk	Low-Risk	No	None	Live Birth	Normal	12692476
LXCL-1408	NIPT-PLUS	15	1	163	68	2	1	Prenatal diagnosis center	AMA	High-Risk-Group	Low-Risk	Low-Risk	No	None	Live Birth	Normal	13901552
LXCL-1409	NIPT-PLUS	12	1	173	60	2	2	Prenatal diagnosis center	Routine screening	Low-Risk-Group	Low-Risk	Low-Risk	No	None	Live Birth	Normal	14533953
LXCL-1410	NIPT-PLUS	15	1	160	52	1	3	Prenatal diagnosis center	AMA	High-Risk-Group	Low-Risk	Low-Risk	No	None	Live Birth	Normal	14118442
LXCL-1411	NIPT-PLUS	29	1	160	48	2	1	Prenatal diagnosis center	AMSS	High-Risk-Group	Low-Risk	Low-Risk	No	None	Live Birth	Normal	14025511
LXCL-1412	NIPT-PLUS	15	1	170	80	3	1	Partner prenatal screening institutions-4	Routine screening	Low-Risk-Group	Low-Risk	Low-Risk	No	None	Live Birth	Normal	11502403
LXCL-1413	NIPT-PLUS	21	1	166	48	2	2	Partner prenatal screening institutions-1	AMA	High-Risk-Group	Low-Risk	Low-Risk	No	None	Live Birth	Normal	12034244
LXCL-1414	NIPT-PLUS	15	1	164	76.3	2	5	Partner prenatal screening institutions-1	AMA	High-Risk-Group	Low-Risk	Low-Risk	No	None	Live Birth	Normal	13547259
LXCL-1415	NIPT-PLUS	14	1	160	59	2	4	Prenatal diagnosis center	AMSS	High-Risk-Group	Low-Risk	Low-Risk	No	None	Live Birth	Normal	11208641
LXCL-1416	NIPT-PLUS	16	1	160	59	1	1	Partner prenatal screening institutions-1	AMA	High-Risk-Group	Low-Risk	Low-Risk	No	None	Live Birth	Normal	11118606
LXCL-1417	NIPT-PLUS	14	1	167	55	1	2	Partner prenatal screening institutions-1	Routine screening	Low-Risk-Group	Low-Risk	Low-Risk	No	None	Live Birth	Normal	13460129
LXCL-1418	NIPT-PLUS	15	1	160	57	2	3	Partner prenatal screening institutions-1	AMA	High-Risk-Group	Low-Risk	Low-Risk	No	None	Live Birth	Normal	12094303
LXCL-1419	NIPT-PLUS	17	1	163	62	1	1	Prenatal diagnosis center	AMSS	High-Risk-Group	Low-Risk	Low-Risk	No	None	Live Birth	Normal	13033450
LXCL-1420	NIPT-PLUS	15	1	163	75	4	2	Prenatal diagnosis center	AMA	High-Risk-Group	Low-Risk	Low-Risk	No	None	Live Birth	Normal	14216097
LXCL-1421	NIPT-PLUS	17	1	149	51	1	1	Partner prenatal screening institutions-6	Routine screening	Low-Risk-Group	Low-Risk	Low-Risk	No	None	Live Birth	Normal	13288278
LXCL-1422	NIPT-PLUS	15	1	163	55.5	1	2	Partner prenatal screening institutions-1	AMA	High-Risk-Group	Low-Risk	Low-Risk	No	None	Live Birth	Normal	10180870
LXCL-1423	NIPT-PLUS	17	2	160	57	2	2	Prenatal diagnosis center	Twin pregnancy	Low-Risk-Group	Low-Risk	Low-Risk	No	None	Live Birth	Normal	10838536
LXCL-1424	NIPT-PLUS	15	1	171	51.3	2	1	Prenatal diagnosis center	AMA	High-Risk-Group	Low-Risk	Low-Risk	No	None	Live Birth	Normal	12203225
LXCL-1425	NIPT-PLUS	14	1	164	58	2	2	Partner prenatal screening institutions-1	Routine screening	Low-Risk-Group	Low-Risk	Low-Risk	No	None	Live Birth	Normal	13079700
LXCL-1426	NIPT-PLUS	15	1	156	68	4	2	Prenatal diagnosis center	AMSS	High-Risk-Group	Low-Risk	Low-Risk	No	None	Live Birth	Normal	13788194
LXCL-1427	NIPT-PLUS	29	1	162	53	1	1	Prenatal diagnosis center	Routine screening	Low-Risk-Group	Low-Risk	Low-Risk	No	None	Live Birth	Normal	14102305
LXCL-1428	NIPT-PLUS	17	1	169	54	1	3	Prenatal diagnosis center	Routine screening	Low-Risk-Group	Low-Risk	Low-Risk	No	None	Live Birth	Normal	14720860
LXCL-1429	NIPT-PLUS	14	1	159	58	4	1	Partner prenatal screening institutions-1	AMA	High-Risk-Group	Low-Risk	Low-Risk	No	None	Live Birth	Normal	13722622
LXCL-1430	NIPT-PLUS	15	1	150	50.9	3	4	Prenatal diagnosis center	AMA	High-Risk-Group	Low-Risk	Low-Risk	No	None	Live Birth	Normal	12591465
LXCL-1431	NIPT-PLUS	14	1	163	57.9	4	1	Prenatal diagnosis center	AMSS	High-Risk-Group	Low-Risk	Low-Risk	No	None	Live Birth	Normal	13879175
LXCL-1432	NIPT-PLUS	15	1	160	84	2	2	Partner prenatal screening institutions-1	AMA	High-Risk-Group	Low-Risk	Low-Risk	No	None	Live Birth	Normal	10441061
LXCL-1433	NIPT-PLUS	17	1	162	80.3	2	1	Prenatal diagnosis center	AMA	High-Risk-Group	Low-Risk	Low-Risk	No	None	Live Birth	Normal	12122164
LXCL-1434	NIPT-PLUS	17	1	160	51	1	2	Prenatal diagnosis center	Routine screening	Low-Risk-Group	Low-Risk	Low-Risk	No	None	Live Birth	Normal	12764640
LXCL-1435	NIPT-PLUS	12	1	167	67	4	4	Partner prenatal screening institutions-1	Routine screening	Low-Risk-Group	Low-Risk	Low-Risk	No	None	Live Birth	Normal	11288870
LXCL-1436	NIPT-PLUS	15	2	150	50	1	4	Prenatal diagnosis center	Twin pregnancy	Low-Risk-Group	Low-Risk	Low-Risk	No	None	Live Birth	Normal	13412707
LXCL-1437	NIPT-PLUS	17	1	162	69.8	1	1	Prenatal diagnosis center	Routine screening	Low-Risk-Group	Low-Risk	Low-Risk	No	None	Live Birth	Normal	11889843
LXCL-1438	NIPT-PLUS	17	1	160	59	3	4	Partner prenatal screening institutions-1	AMSS	High-Risk-Group	Low-Risk	Low-Risk	No	None	Live Birth	Normal	14142162
LXCL-1439	NIPT-PLUS	17	1	163	56	5	1	Prenatal diagnosis center	AMSS	High-Risk-Group	Low-Risk	Low-Risk	No	None	Live Birth	Normal	12776706
LXCL-1440	NIPT-PLUS	15	2	162	58	1	2	Prenatal diagnosis center	AMA	High-Risk-Group	Low-Risk	Low-Risk	No	None	Live Birth	Normal	14306393
LXCL-1441	NIPT-PLUS	30	1	158	55	2	1	Prenatal diagnosis center	Routine screening	Low-Risk-Group	Low-Risk	Low-Risk	No	None	Live Birth	Normal	13892665
LXCL-1442	NIPT-PLUS	16	1	165	61	2	2	Prenatal diagnosis center	Routine screening	Low-Risk-Group	Low-Risk	Low-Risk	No	None	Live Birth	Normal	12860719
LXCL-1443	NIPT-PLUS	15	1	162	75.5	2	4	Partner prenatal screening institutions-5	AMSS	High-Risk-Group	Low-Risk	Low-Risk	No	None	Live Birth	Normal	13558265
LXCL-1444	NIPT-PLUS	22	1	162	66	5	1	Partner prenatal screening institutions-4	AMA	High-Risk-Group	Low-Risk	Low-Risk	No	None	Live Birth	Normal	14645978
LXCL-1445	NIPT-PLUS	16	2	160	74	1	3	Prenatal diagnosis center	Twin pregnancy	Low-Risk-Group	Low-Risk	Low-Risk	No	None	Live Birth	Normal	13997475
LXCL-1446	NIPT-PLUS	17	1	158	53	2	2	Prenatal diagnosis center	Routine screening	Low-Risk-Group	Low-Risk	Low-Risk	No	None	Live Birth	Normal	14477414
LXCL-1447	NIPT-PLUS	15	1	160	80	1	1	Prenatal diagnosis center	Routine screening	Low-Risk-Group	Low-Risk	Low-Risk	No	None	Live Birth	Normal	13779355
LXCL-1448	NIPT-PLUS	14	1	164	68.4	2	1	Partner prenatal screening institutions-5	IVF	Low-Risk-Group	Low-Risk	Low-Risk	No	None	Live Birth	Normal	12597877
LXCL-1449	NIPT-PLUS	15	1	160	76	4	2	Partner prenatal screening institutions-1	Routine screening	Low-Risk-Group	Low-Risk	Low-Risk	No	None	Live Birth	Normal	14449503
LXCL-1450	NIPT-PLUS	16	1	159	46.9	6	2	Prenatal diagnosis center	Routine screening	Low-Risk-Group	Low-Risk	Low-Risk	No	None	Live Birth	Normal	13991520
LXCL-1451	NIPT-PLUS	16	1	159	61	3	1	Partner prenatal screening institutions-1	AMA	High-Risk-Group	Low-Risk	Low-Risk	No	None	Live Birth	Normal	12492920
LXCL-1452	NIPT-PLUS	14	1	162	46	1	2	Partner prenatal screening institutions-3	Routine screening	Low-Risk-Group	Low-Risk	Low-Risk	No	None	Live Birth	Normal	13931235
LXCL-1453	NIPT-PLUS	17	1	157	58	1	5	Prenatal diagnosis center	AMA	High-Risk-Group	Low-Risk	Low-Risk	No	None	Live Birth	Normal	12275143
LXCL-1454	NIPT-PLUS	15	1	156	61	1	3	Partner prenatal screening institutions-6	Routine screening	Low-Risk-Group	Low-Risk	Low-Risk	No	None	Live Birth	Normal	14197064
LXCL-1455	NIPT-PLUS	17	1	158	84	2	2	Prenatal diagnosis center	AMSS	High-Risk-Group	Low-Risk	Low-Risk	No	None	Live Birth	Normal	13233356
LXCL-1456	NIPT-PLUS	14	2	155	50	1	2	Prenatal diagnosis center	Twin pregnancy	Low-Risk-Group	Low-Risk	Low-Risk	No	None	Live Birth	Normal	12767618
LXCL-1457	NIPT-PLUS	16	1	160	60	3	3	Prenatal diagnosis center	AMSS	High-Risk-Group	Low-Risk	Low-Risk	No	None	Live Birth	Normal	13946117
LXCL-1458	NIPT-PLUS	16	1	160	53	3	1	Prenatal diagnosis center	AMA	High-Risk-Group	Low-Risk	Low-Risk	No	None	Live Birth	Normal	13135522
LXCL-1459	NIPT-PLUS	15	1	165	52	1	3	Partner prenatal screening institutions-2	AMA	High-Risk-Group	Low-Risk	Low-Risk	No	None	Live Birth	Normal	13847189
LXCL-1460	NIPT-PLUS	27	1	174	65	2	4	Prenatal diagnosis center	Routine screening	Low-Risk-Group	Low-Risk	Low-Risk	No	None	Live Birth	Normal	12377076
LXCL-1461	NIPT-PLUS	16	1	163	52	3	1	Partner prenatal screening institutions-2	AMSS	High-Risk-Group	Low-Risk	Low-Risk	No	None	Live Birth	Normal	13067521
LXCL-1462	NIPT-PLUS	16	1	168	48	2	1	Prenatal diagnosis center	AMA	High-Risk-Group	Low-Risk	Low-Risk	No	None	Live Birth	Normal	11994273
LXCL-1463	NIPT-PLUS	15	1	160	57	2	2	Prenatal diagnosis center	AMA	High-Risk-Group	Low-Risk	Low-Risk	No	None	Live Birth	Normal	13829694
LXCL-1464	NIPT-PLUS	16	1	170	68	1	4	Prenatal diagnosis center	Routine screening	Low-Risk-Group	Low-Risk	Low-Risk	No	None	Live Birth	Normal	11009667
LXCL-1465	NIPT-PLUS	15	1	172	52.5	2	2	Prenatal diagnosis center	AMA	High-Risk-Group	Low-Risk	Low-Risk	No	None	Live Birth	Normal	10582316
LXCL-1466	NIPT-PLUS	16	1	166	54	3	3	Prenatal diagnosis center	IVF	Low-Risk-Group	Low-Risk	Low-Risk	No	None	Live Birth	Normal	13438881
LXCL-1467	NIPT-PLUS	17	1	168	50.5	1	6	Prenatal diagnosis center	Routine screening	Low-Risk-Group	Low-Risk	Low-Risk	No	None	Live Birth	Normal	12873750
LXCL-1468	NIPT-PLUS	16	1	165	57.5	1	3	Partner prenatal screening institutions-1	Routine screening	Low-Risk-Group	Low-Risk	Low-Risk	No	None	Live Birth	Normal	13449572
LXCL-1469	NIPT-PLUS	15	1	160	75	2	3	Prenatal diagnosis center	AMA	High-Risk-Group	Low-Risk	Low-Risk	No	None	Live Birth	Normal	13198142
LXCL-1470	NIPT-PLUS	30	1	167	61	4	2	Partner prenatal screening institutions-3	UA	High-Risk-Group	Low-Risk	Low-Risk	No	None	Live Birth	Normal	13260482
LXCL-1471	NIPT-PLUS	15	1	160	65	2	3	Partner prenatal screening institutions-1	AMSS	High-Risk-Group	Low-Risk	Low-Risk	No	None	Live Birth	Normal	12328694
LXCL-1472	NIPT-PLUS	14	1	163	54.5	1	2	Prenatal diagnosis center	AMSS	High-Risk-Group	Low-Risk	Low-Risk	No	None	Live Birth	Normal	12628716
LXCL-1473	NIPT-PLUS	30	2	156	61.6	3	2	Prenatal diagnosis center	Twin pregnancy	Low-Risk-Group	Low-Risk	Low-Risk	No	None	Live Birth	Normal	12722766
LXCL-1474	NIPT-PLUS	15	1	168	50	1	1	Partner prenatal screening institutions-1	AMSS	High-Risk-Group	Low-Risk	Low-Risk	No	None	Live Birth	Normal	14555683
LXCL-1475	NIPT-PLUS	17	1	165	38	4	2	Prenatal diagnosis center	AMA	High-Risk-Group	Low-Risk	Low-Risk	No	None	Live Birth	Normal	11587017
LXCL-1476	NIPT-PLUS	17	1		59	4	3	Prenatal diagnosis center	AMSS	High-Risk-Group	Low-Risk	Low-Risk	No	None	Live Birth	Normal	11652211
LXCL-1477	NIPT-PLUS	14	1	158	51.6	2	2	Prenatal diagnosis center	Routine screening	Low-Risk-Group	Low-Risk	Low-Risk	No	None	Live Birth	Normal	13129364
LXCL-1478	NIPT-PLUS	26	1	165	52	1	5	Partner prenatal screening institutions-1	AMSS	High-Risk-Group	Low-Risk	Low-Risk	No	None	Live Birth	Normal	12546813
LXCL-1479	NIPT-PLUS	16	1	158	53	2	1	Prenatal diagnosis center	IVF	Low-Risk-Group	Low-Risk	Low-Risk	No	None	Live Birth	Normal	14610536
LXCL-1480	NIPT-PLUS	16	1	160	51	3	3	Partner prenatal screening institutions-1	Routine screening	Low-Risk-Group	Low-Risk	Low-Risk	No	None	Live Birth	Normal	13017030
LXCL-1481	NIPT-PLUS	16	1	158	72.2	2	2	Prenatal diagnosis center	AMA	High-Risk-Group	Low-Risk	Low-Risk	No	None	Live Birth	Normal	13223619
LXCL-1482	NIPT-PLUS	14	1	163	70	2	3	Prenatal diagnosis center	AMA	High-Risk-Group	Low-Risk	Low-Risk	No	None	Live Birth	Normal	14423287
LXCL-1483	NIPT-PLUS	14	1	168	84	1	1	Prenatal diagnosis center	Routine screening	Low-Risk-Group	Low-Risk	Low-Risk	No	None	Live Birth	Normal	13483241
LXCL-1484	NIPT-PLUS	17	1	164	66	1	1	Prenatal diagnosis center	AMA	High-Risk-Group	Low-Risk	Low-Risk	No	None	Live Birth	Normal	11690945
LXCL-1485	NIPT-PLUS	15	1	158	68	3	1	Prenatal diagnosis center	AMSS	High-Risk-Group	Low-Risk	Low-Risk	No	None	Live Birth	Normal	12343656
LXCL-1486	NIPT-PLUS	15	1	160	52	2	3	Prenatal diagnosis center	Routine screening	Low-Risk-Group	Low-Risk	Low-Risk	No	None	Live Birth	Normal	11853569
LXCL-1487	NIPT-PLUS	21	1	163	64	1	4	Partner prenatal screening institutions-2	AMA	High-Risk-Group	Low-Risk	Low-Risk	No	None	Live Birth	Normal	13609266
LXCL-1488	NIPT-PLUS	20	1	170	48	4	1	Prenatal diagnosis center	Routine screening	Low-Risk-Group	Low-Risk	Low-Risk	No	None	Live Birth	Normal	11634154
LXCL-1489	NIPT-PLUS	14	1	160	63	2	1	Partner prenatal screening institutions-3	AMA	High-Risk-Group	Low-Risk	Low-Risk	No	None	Live Birth	Normal	10782759
LXCL-1490	NIPT-PLUS	17	1	162	60	2	2	Prenatal diagnosis center	AMA	High-Risk-Group	Low-Risk	Low-Risk	No	None	Live Birth	Normal	11856146
LXCL-1491	NIPT-PLUS	16	1	163	48	2	1	Prenatal diagnosis center	AMA	High-Risk-Group	Low-Risk	Low-Risk	No	None	Live Birth	Normal	13783523
LXCL-1492	NIPT-PLUS	17	1	160	73	4	2	Prenatal diagnosis center	AMA	High-Risk-Group	Low-Risk	Low-Risk	No	None	Live Birth	Normal	13010877
LXCL-1493	NIPT-PLUS	20	1	160	62	2	2	Prenatal diagnosis center	AMA	High-Risk-Group	Low-Risk	Low-Risk	No	None	TOP	NA	13243425
LXCL-1494	NIPT-PLUS	17	1	155	57	1	4	Prenatal diagnosis center	AMSS	High-Risk-Group	Low-Risk	Low-Risk	No	None	Live Birth	Normal	14339753
LXCL-1495	NIPT-PLUS	20	1	165	56	1	2	Prenatal diagnosis center	AMA	High-Risk-Group	Low-Risk	Low-Risk	No	None	Live Birth	Normal	14631889
LXCL-1496	NIPT-PLUS	13	1	166	67	2	1	Prenatal diagnosis center	Routine screening	Low-Risk-Group	Low-Risk	Low-Risk	No	None	Live Birth	Normal	14022884
LXCL-1497	NIPT-PLUS	17	1	165	59	3	2	Prenatal diagnosis center	AMA	High-Risk-Group	Low-Risk	Low-Risk	No	None	Live Birth	Normal	13615091
LXCL-1498	NIPT-PLUS	16	1	164	67	2	1	Prenatal diagnosis center	AMA	High-Risk-Group	Low-Risk	Low-Risk	No	None	Live Birth	Normal	12166253
LXCL-1499	NIPT-PLUS	15	1	162	50	3	2	Prenatal diagnosis center	AMA	High-Risk-Group	Low-Risk	Low-Risk	No	None	Live Birth	Normal	13467402
LXCL-1500	NIPT-PLUS	22	1	160	46.5	3	2	Prenatal diagnosis center	Routine screening	Low-Risk-Group	Low-Risk	Low-Risk	No	None	Live Birth	Normal	12055967
LXCL-1501	NIPT-PLUS	15	1	160	53	2	2	Prenatal diagnosis center	AMSS	High-Risk-Group	Low-Risk	Low-Risk	No	None	Live Birth	Normal	12394247
LXCL-1502	NIPT-PLUS	17	1	156	53	4	1	Prenatal diagnosis center	AMSS	High-Risk-Group	Low-Risk	Low-Risk	No	None	Live Birth	Normal	12262428
LXCL-1503	NIPT-PLUS	17	1	162	52	3	3	Prenatal diagnosis center	AMSS	High-Risk-Group	Low-Risk	Low-Risk	No	None	Live Birth	Normal	12021500
LXCL-1504	NIPT-PLUS	15	1	165	57.5	3	2	Prenatal diagnosis center	AMSS	High-Risk-Group	Low-Risk	Low-Risk	No	None	Live Birth	Normal	13438493
LXCL-1505	NIPT-PLUS	15	1	163	42	1	5	Partner prenatal screening institutions-2	Routine screening	Low-Risk-Group	Low-Risk	Low-Risk	No	None	Live Birth	Normal	14160330
LXCL-1506	NIPT-PLUS	16	1	165	52.5	1	1	Partner prenatal screening institutions-1	Routine screening	Low-Risk-Group	Low-Risk	Low-Risk	No	None	Live Birth	Normal	10730982
LXCL-1507	NIPT-PLUS	15	1	160	60	2	0	Partner prenatal screening institutions-1	Routine screening	Low-Risk-Group	Low-Risk	Low-Risk	No	None	Live Birth	Normal	14579370
LXCL-1508	NIPT-PLUS	16	1	167	56	1	3	Prenatal diagnosis center	AMA	High-Risk-Group	Low-Risk	Low-Risk	No	None	Live Birth	Normal	12748166
LXCL-1509	NIPT-PLUS	15	1	160	49	5	1	Prenatal diagnosis center	Routine screening	Low-Risk-Group	Low-Risk	Low-Risk	No	None	Live Birth	Normal	13443789
LXCL-1510	NIPT-PLUS	15	1	165	52	1	1	Prenatal diagnosis center	AMA	High-Risk-Group	Low-Risk	Low-Risk	No	None	Live Birth	Normal	11200388
LXCL-1511	NIPT-PLUS	25	1	163	56	1	2	Partner prenatal screening institutions-1	PFA	High-Risk-Group	Low-Risk	Low-Risk	No	None	Live Birth	Normal	13213621
LXCL-1512	NIPT-PLUS	15	1	163	55.5	2	4	Prenatal diagnosis center	Routine screening	Low-Risk-Group	Low-Risk	Low-Risk	No	None	Live Birth	Normal	11729147
LXCL-1513	NIPT-PLUS	16	1	162	49	5	2	Partner prenatal screening institutions-1	AMA	High-Risk-Group	Low-Risk	Low-Risk	No	None	Live Birth	Normal	11755901
LXCL-1514	NIPT-PLUS	15	1	158	80	3	5	Prenatal diagnosis center	AMA	High-Risk-Group	Low-Risk	Low-Risk	No	None	Live Birth	Normal	14610059
LXCL-1515	NIPT-PLUS	15	1	156	67	1	3	Partner prenatal screening institutions-1	Routine screening	Low-Risk-Group	Low-Risk	Low-Risk	No	None	Live Birth	Normal	13489075
LXCL-1516	NIPT-PLUS	16	1	165	47	3	4	Partner prenatal screening institutions-1	AMSS	High-Risk-Group	Low-Risk	Low-Risk	No	None	Live Birth	Normal	14529757
LXCL-1517	NIPT-PLUS	15	1	160	50	3	2	Partner prenatal screening institutions-1	Routine screening	Low-Risk-Group	Low-Risk	Low-Risk	No	None	Live Birth	Normal	13464426
LXCL-1518	NIPT-PLUS	16	1		75	1	2	Prenatal diagnosis center	AMSS	High-Risk-Group	Low-Risk	Low-Risk	No	None	Live Birth	Normal	13276676
LXCL-1519	NIPT-PLUS	16	1	162	57.5	2	2	Prenatal diagnosis center	Routine screening	Low-Risk-Group	Low-Risk	Low-Risk	No	None	Live Birth	Normal	14708534
LXCL-1520	NIPT-PLUS	22	1	165	64	1	1	Prenatal diagnosis center	Routine screening	Low-Risk-Group	Low-Risk	Low-Risk	No	None	Live Birth	Normal	11520474
LXCL-1521	NIPT-PLUS	15	1	163	81	3	6	Prenatal diagnosis center	Routine screening	Low-Risk-Group	Low-Risk	Low-Risk	No	None	Live Birth	Normal	11288870
LXCL-1522	NIPT-PLUS	12	1	158	57	3	2	Partner prenatal screening institutions-1	AMA	High-Risk-Group	Low-Risk	Low-Risk	No	None	Live Birth	Normal	11464688
LXCL-1523	NIPT-PLUS	12	1	158	46	2	3	Prenatal diagnosis center	AMA	High-Risk-Group	Low-Risk	Low-Risk	No	None	Live Birth	Normal	13050029
LXCL-1524	NIPT-PLUS	12	1	163	70	4	3	Prenatal diagnosis center	AMSS	High-Risk-Group	Low-Risk	Low-Risk	No	None	Live Birth	Normal	14602840
LXCL-1525	NIPT-PLUS	17	1	163	64.5	1	1	Partner prenatal screening institutions-6	AMSS	High-Risk-Group	Low-Risk	Low-Risk	No	None	Live Birth	Normal	13779941
LXCL-1526	NIPT-PLUS	15	1	159	54.5	2	6	Prenatal diagnosis center	Routine screening	Low-Risk-Group	Low-Risk	Low-Risk	No	None	Live Birth	Normal	14112380
LXCL-1527	NIPT-PLUS	15	1	156	44	2	4	Prenatal diagnosis center	AMSS	High-Risk-Group	Low-Risk	Low-Risk	No	None	Live Birth	Normal	13853252
LXCL-1528	NIPT-PLUS	15	1	158	65	1	3	Prenatal diagnosis center	PFA	High-Risk-Group	Low-Risk	Low-Risk	No	None	Live Birth	Normal	11569529
LXCL-1529	NIPT-PLUS	16	1	155	62	1	1	Prenatal diagnosis center	AMSS	High-Risk-Group	Low-Risk	Low-Risk	No	None	Live Birth	Normal	12229801
LXCL-1530	NIPT-PLUS	14	2	160	47	4	2	Partner prenatal screening institutions-1	Twin pregnancy	Low-Risk-Group	Low-Risk	Low-Risk	No	None	Live Birth	Normal	14413276
LXCL-1531	NIPT-PLUS	15	1	162	52	1	1	Prenatal diagnosis center	AMSS	High-Risk-Group	Low-Risk	Low-Risk	No	None	Live Birth	Normal	13074010
LXCL-1532	NIPT-PLUS	17	1	164	55	1	4	Prenatal diagnosis center	Routine screening	Low-Risk-Group	Low-Risk	Low-Risk	No	None	Live Birth	Normal	10792462
LXCL-1533	NIPT-PLUS	17	1	160	60.5	3	3	Prenatal diagnosis center	AMSS	High-Risk-Group	Low-Risk	Low-Risk	No	None	Live Birth	Normal	13757905
LXCL-1534	NIPT-PLUS	22	1	158	49.2	1	3	Prenatal diagnosis center	Routine screening	Low-Risk-Group	Low-Risk	Low-Risk	No	None	Live Birth	Normal	12731813
LXCL-1535	NIPT-PLUS	22	1	168	55.5	3	3	Prenatal diagnosis center	UA	High-Risk-Group	Low-Risk	Low-Risk	No	None	Live Birth	Normal	14545621
LXCL-1536	NIPT-PLUS	16	1		50	3	1	Partner prenatal screening institutions-1	AMA	High-Risk-Group	Low-Risk	Low-Risk	No	None	Live Birth	Normal	11774867
LXCL-1537	NIPT-PLUS	28	1	165	57.7	3	1	Partner prenatal screening institutions-1	PFA	High-Risk-Group	Low-Risk	Low-Risk	No	None	Live Birth	Normal	11755381
LXCL-1538	NIPT-PLUS	16	1	160	52.8	1	1	Partner prenatal screening institutions-1	Routine screening	Low-Risk-Group	Low-Risk	Low-Risk	No	None	Live Birth	Normal	10279713
LXCL-1539	NIPT-PLUS	15	1	160	51	2	3	Prenatal diagnosis center	AMSS	High-Risk-Group	Low-Risk	Low-Risk	No	None	Live Birth	Normal	11612817
LXCL-1540	NIPT-PLUS	13	1	164	54	1	4	Prenatal diagnosis center	AMA	High-Risk-Group	Low-Risk	Low-Risk	No	None	Live Birth	Normal	11606624
LXCL-1541	NIPT-PLUS	16	1	160	58	1	1	Partner prenatal screening institutions-4	Routine screening	Low-Risk-Group	Low-Risk	Low-Risk	No	None	Live Birth	Normal	13712334
LXCL-1542	NIPT-PLUS	15	1	166	52	2	1	Partner prenatal screening institutions-3	Routine screening	Low-Risk-Group	Low-Risk	Low-Risk	No	None	Live Birth	Normal	13841223
LXCL-1543	NIPT-PLUS	15	1	168	63	2	4	Prenatal diagnosis center	Routine screening	Low-Risk-Group	Low-Risk	Low-Risk	No	None	Live Birth	Normal	14562068
LXCL-1544	NIPT-PLUS	15	1	169	67.9	3	2	Partner prenatal screening institutions-1	AMA	High-Risk-Group	Low-Risk	Low-Risk	No	None	Live Birth	Normal	12347993
LXCL-1545	NIPT-PLUS	17	1	165	45	1	5	Prenatal diagnosis center	AMSS	High-Risk-Group	Low-Risk	Low-Risk	No	None	Live Birth	Normal	14688178
LXCL-1546	NIPT-PLUS	16	1	150	52.3	2	4	Prenatal diagnosis center	Routine screening	Low-Risk-Group	Low-Risk	Low-Risk	No	None	Live Birth	Normal	14315797
LXCL-1547	NIPT-PLUS	15	2	160	55	5	3	Prenatal diagnosis center	Twin pregnancy	Low-Risk-Group	Low-Risk	Low-Risk	No	None	Live Birth	Normal	13003572
LXCL-1548	NIPT-PLUS	14	1	163	55.8	2	1	Prenatal diagnosis center	AMA	High-Risk-Group	Low-Risk	Low-Risk	No	None	Live Birth	Normal	13964094
LXCL-1549	NIPT-PLUS	14	1	162	50	4	2	Prenatal diagnosis center	AMA	High-Risk-Group	Low-Risk	Low-Risk	No	None	Live Birth	Normal	13690705
LXCL-1550	NIPT-PLUS	26	1	160	68	1	2	Partner prenatal screening institutions-3	AMSS	High-Risk-Group	Low-Risk	Low-Risk	No	None	Live Birth	Normal	12608536
LXCL-1551	NIPT-PLUS	16	1	158	57	2	1	Partner prenatal screening institutions-1	AMA	High-Risk-Group	Low-Risk	Low-Risk	No	None	Live Birth	Normal	11856004
LXCL-1552	NIPT-PLUS	15	1	160	53	1	1	Prenatal diagnosis center	Routine screening	Low-Risk-Group	Low-Risk	Low-Risk	No	None	Live Birth	Normal	12153531
LXCL-1553	NIPT-PLUS	21	1	158	52.7	3	2	Prenatal diagnosis center	Routine screening	Low-Risk-Group	Low-Risk	Low-Risk	No	None	Live Birth	Normal	13435268
LXCL-1554	NIPT-PLUS	20	1	155	55	2	2	Partner prenatal screening institutions-1	Routine screening	Low-Risk-Group	Low-Risk	Low-Risk	No	None	Live Birth	Normal	14482397
LXCL-1555	NIPT-PLUS	15	1	160	48	4	2	Prenatal diagnosis center	Routine screening	Low-Risk-Group	Low-Risk	Low-Risk	No	None	Live Birth	Normal	12224552
LXCL-1556	NIPT-PLUS	17	1	158	54	2	2	Prenatal diagnosis center	AMSS	High-Risk-Group	Low-Risk	Low-Risk	No	None	Live Birth	Normal	12507196
LXCL-1557	NIPT-PLUS	27	1	169	49	1	2	Prenatal diagnosis center	AMA	High-Risk-Group	Low-Risk	Low-Risk	No	None	Live Birth	Normal	13254541
LXCL-1558	NIPT-PLUS	15	1	158	61	5	1	Prenatal diagnosis center	Routine screening	Low-Risk-Group	Low-Risk	Low-Risk	No	None	Live Birth	Normal	13693523
LXCL-1559	NIPT-PLUS	15	1	158	52	3	2	Prenatal diagnosis center	AMSS	High-Risk-Group	Low-Risk	Low-Risk	No	None	Live Birth	Normal	13329863
LXCL-1560	NIPT-PLUS	16	1	155	62	2	4	Prenatal diagnosis center	Routine screening	Low-Risk-Group	Low-Risk	Low-Risk	No	None	Live Birth	Normal	12594737
LXCL-1561	NIPT-PLUS	17	1	160	56	1	3	Partner prenatal screening institutions-1	AMA	High-Risk-Group	Low-Risk	Low-Risk	No	None	Live Birth	Normal	14220434
LXCL-1562	NIPT-PLUS	16	1	156	65	2	2	Prenatal diagnosis center	AMA	High-Risk-Group	Low-Risk	Low-Risk	No	None	Live Birth	Normal	13920978
LXCL-1563	NIPT-PLUS	15	1	164	48.8	4	1	Prenatal diagnosis center	Routine screening	Low-Risk-Group	Low-Risk	Low-Risk	No	None	Live Birth	Normal	13703758
LXCL-1564	NIPT-PLUS	18	1	162	52.6	3	1	Partner prenatal screening institutions-1	AMA	High-Risk-Group	Low-Risk	Low-Risk	No	None	Live Birth	Normal	12118513
LXCL-1565	NIPT-PLUS	15	1	163	57.6	2	5	Prenatal diagnosis center	AMSS	High-Risk-Group	Low-Risk	Low-Risk	No	None	Live Birth	Normal	12944224
LXCL-1566	NIPT-PLUS	17	1	158	61	4	2	Prenatal diagnosis center	AMA	High-Risk-Group	Low-Risk	Low-Risk	No	None	Live Birth	Normal	13332733
LXCL-1567	NIPT-PLUS	16	1	160	74	5	1	Prenatal diagnosis center	AMA	High-Risk-Group	Low-Risk	Low-Risk	No	None	Live Birth	Normal	14267321
LXCL-1568	NIPT-PLUS	15	1	163	45	2	1	Partner prenatal screening institutions-1	AMSS	High-Risk-Group	Low-Risk	Low-Risk	No	None	Loss Follow-up	NA	13486687
LXCL-1569	NIPT-PLUS	15	1	160	56.5	1	2	Partner prenatal screening institutions-5	Routine screening	Low-Risk-Group	Low-Risk	Low-Risk	No	None	Live Birth	Normal	14098931
LXCL-1570	NIPT-PLUS	14	1	168	77	4	1	Prenatal diagnosis center	Routine screening	Low-Risk-Group	Low-Risk	Low-Risk	No	None	Live Birth	Normal	13939219
LXCL-1571	NIPT-PLUS	17	1	155	49	1	3	Partner prenatal screening institutions-1	AMA	High-Risk-Group	Low-Risk	Low-Risk	No	None	Live Birth	Normal	12038764
LXCL-1572	NIPT-PLUS	29	1	164	52	1	2	Prenatal diagnosis center	AMSS	High-Risk-Group	Low-Risk	Low-Risk	No	None	Live Birth	Normal	11209312
LXCL-1573	NIPT-PLUS	17	1	164	55	1	2	Prenatal diagnosis center	AMA	High-Risk-Group	Low-Risk	Low-Risk	No	None	Live Birth	Normal	13244386
LXCL-1574	NIPT-PLUS	16	1	155	44.5	3	3	Prenatal diagnosis center	AMSS	High-Risk-Group	Low-Risk	Low-Risk	No	None	Live Birth	Normal	12478495
LXCL-1575	NIPT-PLUS	17	1	160	51	1	1	Prenatal diagnosis center	AMSS	High-Risk-Group	Low-Risk	Low-Risk	No	None	Live Birth	Normal	13710047
LXCL-1576	NIPT-PLUS	14	1	170	58	5	3	Partner prenatal screening institutions-3	Routine screening	Low-Risk-Group	Low-Risk	Low-Risk	No	None	Live Birth	Normal	12258006
LXCL-1577	NIPT-PLUS	14	1	168	62.8	2	2	Prenatal diagnosis center	Routine screening	Low-Risk-Group	Low-Risk	Low-Risk	No	None	Live Birth	Normal	14382961
LXCL-1578	NIPT-PLUS	15	1		62	1	4	Partner prenatal screening institutions-3	AMSS	High-Risk-Group	Low-Risk	Low-Risk	No	None	Live Birth	Normal	13776690
LXCL-1579	NIPT-PLUS	14	1	158	62	2	2	Partner prenatal screening institutions-2	AMA	High-Risk-Group	Low-Risk	Low-Risk	No	None	Live Birth	Normal	11723521
LXCL-1580	NIPT-PLUS	19	1	166	51.8	2	2	Prenatal diagnosis center	AMSS	High-Risk-Group	Low-Risk	Low-Risk	No	None	Live Birth	Normal	14145109
LXCL-1581	NIPT-PLUS	19	1	164	47	2	1	Prenatal diagnosis center	AMA	High-Risk-Group	Low-Risk	Low-Risk	No	None	Live Birth	Normal	14114378
LXCL-1582	NIPT-PLUS	15	1	158	55	3	2	Partner prenatal screening institutions-1	AMA	High-Risk-Group	Low-Risk	Low-Risk	No	None	Live Birth	Normal	14080213
LXCL-1583	NIPT-PLUS	15	1	160	55	1	5	Partner prenatal screening institutions-5	Routine screening	Low-Risk-Group	Low-Risk	Low-Risk	No	None	Live Birth	Normal	14642168
LXCL-1584	NIPT-PLUS	14	1	160	43	5	1	Prenatal diagnosis center	AMA	High-Risk-Group	Low-Risk	Low-Risk	No	None	Live Birth	Normal	13468095
LXCL-1585	NIPT-PLUS	15	1	156	50	2	3	Prenatal diagnosis center	AMSS	High-Risk-Group	Low-Risk	Low-Risk	No	None	Live Birth	Normal	14423670
LXCL-1586	NIPT-PLUS	17	1	162	60	1	2	Prenatal diagnosis center	AMA	High-Risk-Group	Low-Risk	Low-Risk	No	None	Live Birth	Normal	13569753
LXCL-1587	NIPT-PLUS	13	1	157	50	1	1	Prenatal diagnosis center	IVF	Low-Risk-Group	Low-Risk	Low-Risk	No	None	Live Birth	Normal	12711947
LXCL-1588	NIPT-PLUS	30	1	150	53	1	2	Prenatal diagnosis center	AMSS	High-Risk-Group	Low-Risk	Low-Risk	No	None	Live Birth	Normal	12242587
LXCL-1589	NIPT-PLUS	21	1	160	69.7	4	3	Prenatal diagnosis center	AMSS	High-Risk-Group	Low-Risk	Low-Risk	No	None	Live Birth	Normal	11402821
LXCL-1590	NIPT-PLUS	29	1	168	73	1	1	Prenatal diagnosis center	AMSS	High-Risk-Group	Low-Risk	Low-Risk	No	None	Live Birth	Normal	14703880
LXCL-1591	NIPT-PLUS	13	1	163	67.5	2	3	Prenatal diagnosis center	PFA	High-Risk-Group	SCAs	47,XXY	Yes	46,XN	Live Birth	Normal	10826367
LXCL-1592	NIPT-PLUS	19	1	165	62	1	1	Prenatal diagnosis center	Routine screening	Low-Risk-Group	Low-Risk	Low-Risk	No	None	Live Birth	Normal	13204738
LXCL-1593	NIPT-PLUS	14	1	155	45	1	4	Prenatal diagnosis center	UA	High-Risk-Group	Low-Risk	Low-Risk	No	None	Live Birth	Normal	13508487
LXCL-1594	NIPT-PLUS	14	1	160	48.5	1	1	Prenatal diagnosis center	Routine screening	Low-Risk-Group	Low-Risk	Low-Risk	No	None	Live Birth	Normal	10575717
LXCL-1595	NIPT-PLUS	16	1	158	56.4	1	4	Prenatal diagnosis center	AMA	High-Risk-Group	Low-Risk	Low-Risk	No	None	Live Birth	Normal	13524437
LXCL-1596	NIPT-PLUS	29	1	165	55	2	2	Prenatal diagnosis center	Routine screening	Low-Risk-Group	Low-Risk	Low-Risk	No	None	Live Birth	Normal	11355454
LXCL-1597	NIPT-PLUS	30	1	158	56	1	1	Prenatal diagnosis center	Routine screening	Low-Risk-Group	Low-Risk	Low-Risk	No	None	Live Birth	Normal	14005376
LXCL-1598	NIPT-PLUS	29	1	165	68	3	3	Prenatal diagnosis center	Routine screening	Low-Risk-Group	Low-Risk	Low-Risk	No	None	Live Birth	Normal	10671522
LXCL-1599	NIPT-PLUS	26	1		65	1	1	Prenatal diagnosis center	Routine screening	Low-Risk-Group	Low-Risk	Low-Risk	No	None	Live Birth	Normal	13179035
LXCL-1600	NIPT-PLUS	16	1	165	57	4	1	Prenatal diagnosis center	AMSS	High-Risk-Group	Low-Risk	Low-Risk	No	None	Live Birth	Normal	13740124
LXCL-1601	NIPT-PLUS	27	1	160	55	4	4	Prenatal diagnosis center	AMA	High-Risk-Group	Low-Risk	Low-Risk	No	None	Live Birth	Normal	13322753
LXCL-1602	NIPT-PLUS	30	1	158	70	4	1	Partner prenatal screening institutions-5	Routine screening	Low-Risk-Group	Low-Risk	Low-Risk	No	None	Live Birth	Normal	14425168
LXCL-1603	NIPT-PLUS	22	1	168	47	2	1	Prenatal diagnosis center	AMA	High-Risk-Group	Low-Risk	Low-Risk	No	None	Live Birth	Normal	11892051
LXCL-1604	NIPT-PLUS	15	1	160	55	5	5	Prenatal diagnosis center	AMA	High-Risk-Group	Low-Risk	Low-Risk	No	None	Live Birth	Normal	12981485
LXCL-1605	NIPT-PLUS	22	1	157	58	3	2	Prenatal diagnosis center	AMA	High-Risk-Group	Low-Risk	Low-Risk	No	None	Live Birth	Normal	14588710
LXCL-1606	NIPT-PLUS	29	1	158	48	4	4	Partner prenatal screening institutions-1	AMA	High-Risk-Group	Low-Risk	Low-Risk	No	None	Live Birth	Normal	14528738
LXCL-1607	NIPT-PLUS	15	1	167	50	1	1	Prenatal diagnosis center	AMSS	High-Risk-Group	Low-Risk	Low-Risk	No	None	Live Birth	Normal	11205520
LXCL-1608	NIPT-PLUS	15	1	167	61	1	2	Prenatal diagnosis center	AMA	High-Risk-Group	Low-Risk	Low-Risk	No	None	Live Birth	Normal	13245603
LXCL-1609	NIPT-PLUS	14	1	158	54	1	3	Prenatal diagnosis center	IVF	Low-Risk-Group	Low-Risk	Low-Risk	No	None	Live Birth	Normal	12994589
LXCL-1610	NIPT-PLUS	16	1	165	58.2	4	5	Partner prenatal screening institutions-1	AMSS	High-Risk-Group	Low-Risk	Low-Risk	No	None	Live Birth	Normal	12208217
LXCL-1611	NIPT-PLUS	17	1	161	48.2	3	3	Partner prenatal screening institutions-4	PFA	High-Risk-Group	Low-Risk	Low-Risk	No	None	Live Birth	Normal	11191785
LXCL-1612	NIPT-PLUS	15	1	159	44	2	3	Prenatal diagnosis center	AMA	High-Risk-Group	Low-Risk	Low-Risk	No	None	Live Birth	Normal	13071463
LXCL-1613	NIPT-PLUS	15	1		55	1	3	Prenatal diagnosis center	AMA	High-Risk-Group	Low-Risk	Low-Risk	No	None	Live Birth	Normal	13181785
LXCL-1614	NIPT-PLUS	19	1	158	68	2	2	Partner prenatal screening institutions-1	AMA	High-Risk-Group	Low-Risk	Low-Risk	No	None	Live Birth	Normal	11475572
LXCL-1615	NIPT-PLUS	15	1	165	77	2	4	Partner prenatal screening institutions-3	IVF	Low-Risk-Group	Low-Risk	Low-Risk	No	None	Live Birth	Normal	13264664
LXCL-1616	NIPT-PLUS	14	1	159	54	4	4	Prenatal diagnosis center	AMSS	High-Risk-Group	Low-Risk	Low-Risk	No	None	Live Birth	Normal	12945417
LXCL-1617	NIPT-PLUS	15	1	160	44	2	2	Prenatal diagnosis center	IVF	Low-Risk-Group	Low-Risk	Low-Risk	No	None	Live Birth	Normal	12940355
LXCL-1618	NIPT-PLUS	14	1	153	66	3	1	Partner prenatal screening institutions-1	AMA	High-Risk-Group	Low-Risk	Low-Risk	No	None	Live Birth	Normal	13471377
LXCL-1619	NIPT-PLUS	16	1	162	57.5	2	3	Prenatal diagnosis center	AMSS	High-Risk-Group	Low-Risk	Low-Risk	No	None	Live Birth	Normal	13089686
LXCL-1620	NIPT-PLUS	16	2	158	64.5	4	3	Partner prenatal screening institutions-1	Twin pregnancy	Low-Risk-Group	Low-Risk	Low-Risk	No	None	Live Birth	Normal	13324222
LXCL-1621	NIPT-PLUS	17	1	167	60	2	1	Prenatal diagnosis center	AMSS	High-Risk-Group	Low-Risk	Low-Risk	No	None	Live Birth	Normal	12849970
LXCL-1622	NIPT-PLUS	15	1	161	70	3	1	Partner prenatal screening institutions-1	AMSS	High-Risk-Group	Low-Risk	Low-Risk	No	None	Live Birth	Normal	10985587
LXCL-1623	NIPT-PLUS	15	1	160	63	3	2	Partner prenatal screening institutions-1	AMA	High-Risk-Group	Low-Risk	Low-Risk	No	None	Live Birth	Normal	14178034
LXCL-1624	NIPT-PLUS	17	1	154	62	4	2	Partner prenatal screening institutions-4	Routine screening	Low-Risk-Group	Low-Risk	Low-Risk	No	None	Live Birth	Normal	12614949
LXCL-1625	NIPT-PLUS	29	1	155	63	3	1	Prenatal diagnosis center	Routine screening	Low-Risk-Group	Low-Risk	Low-Risk	No	None	Live Birth	Normal	12893667
LXCL-1626	NIPT-PLUS	15	1	162	64	1	2	Prenatal diagnosis center	AMSS	High-Risk-Group	Low-Risk	Low-Risk	No	None	Live Birth	Normal	13768822
LXCL-1627	NIPT-PLUS	16	1	159	65	3	1	Prenatal diagnosis center	AMA	High-Risk-Group	Low-Risk	Low-Risk	No	None	Live Birth	Normal	12034244
LXCL-1628	NIPT-PLUS	15	1	165	61.5	2	1	Prenatal diagnosis center	AMA	High-Risk-Group	Low-Risk	Low-Risk	No	None	Live Birth	Normal	11949199
LXCL-1629	NIPT-PLUS	15	1	160	54	1	3	Partner prenatal screening institutions-3	AMA	High-Risk-Group	Low-Risk	Low-Risk	No	None	Live Birth	Normal	13657979
LXCL-1630	NIPT-PLUS	14	1	158	55.3	4	1	Prenatal diagnosis center	IVF	Low-Risk-Group	Low-Risk	Low-Risk	No	None	Live Birth	Normal	11121241
LXCL-1631	NIPT-PLUS	22	1	171	75	3	4	Partner prenatal screening institutions-1	Routine screening	Low-Risk-Group	Low-Risk	Low-Risk	No	None	Live Birth	Normal	11363338
LXCL-1632	NIPT-PLUS	30	1	160	45.6	3	1	Partner prenatal screening institutions-1	AMA	High-Risk-Group	Low-Risk	Low-Risk	No	None	Live Birth	Normal	11929304
LXCL-1633	NIPT-PLUS	15	1	162	51	3	3	Prenatal diagnosis center	Routine screening	Low-Risk-Group	Low-Risk	Low-Risk	No	None	Live Birth	Normal	14164820
LXCL-1634	NIPT-PLUS	13	1	160	59.6	1	1	Prenatal diagnosis center	AMA	High-Risk-Group	Low-Risk	Low-Risk	No	None	Live Birth	Normal	14555660
LXCL-1635	NIPT-PLUS	14	1	164	62	1	1	Partner prenatal screening institutions-1	AMA	High-Risk-Group	Low-Risk	Low-Risk	No	None	Live Birth	Normal	11595930
LXCL-1636	NIPT-PLUS	16	1	163	72.5	3	1	Prenatal diagnosis center	AMA	High-Risk-Group	Low-Risk	Low-Risk	No	None	Live Birth	Normal	13914634
LXCL-1637	NIPT-PLUS	16	1	158	62	5	2	Prenatal diagnosis center	AMSS	High-Risk-Group	Low-Risk	Low-Risk	No	None	Live Birth	Normal	11761692
LXCL-1638	NIPT-PLUS	15	1	156	55	3	2	Prenatal diagnosis center	AMA	High-Risk-Group	Low-Risk	Low-Risk	No	None	Live Birth	Normal	13409121
LXCL-1639	NIPT-PLUS	30	1	155	49.5	2	3	Prenatal diagnosis center	Routine screening	Low-Risk-Group	Low-Risk	Low-Risk	No	None	Live Birth	Normal	12472235
LXCL-1640	NIPT-PLUS	17	1	165	49	1	1	Partner prenatal screening institutions-1	IVF	Low-Risk-Group	Low-Risk	Low-Risk	No	None	Live Birth	Normal	12354485
LXCL-1641	NIPT-PLUS	17	1	168	56	2	3	Prenatal diagnosis center	Routine screening	Low-Risk-Group	Low-Risk	Low-Risk	No	None	Live Birth	Normal	14491842
LXCL-1642	NIPT-PLUS	17	1	164	55	4	1	Partner prenatal screening institutions-1	PFA	High-Risk-Group	Low-Risk	Low-Risk	No	None	Live Birth	Normal	12079230
LXCL-1643	NIPT-PLUS	15	1	157	56	1	1	Prenatal diagnosis center	AMSS	High-Risk-Group	Low-Risk	Low-Risk	No	None	Live Birth	Normal	10331523
LXCL-1644	NIPT-PLUS	17	1	158	44.6	4	2	Partner prenatal screening institutions-3	AMSS	High-Risk-Group	Low-Risk	Low-Risk	No	None	Live Birth	Normal	13415523
LXCL-1645	NIPT-PLUS	16	1	158	75	2	1	Prenatal diagnosis center	Routine screening	Low-Risk-Group	Low-Risk	Low-Risk	No	None	Live Birth	Normal	10387830
LXCL-1646	NIPT-PLUS	15	1	153	60	5	2	Prenatal diagnosis center	AMA	High-Risk-Group	Low-Risk	Low-Risk	No	None	Live Birth	Normal	11618978
LXCL-1647	NIPT-PLUS	15	1	168	53.5	2	3	Prenatal diagnosis center	AMA	High-Risk-Group	Low-Risk	Low-Risk	No	None	Live Birth	Normal	13822435
LXCL-1648	NIPT-PLUS	16	1	156	65	2	3	Prenatal diagnosis center	AMA	High-Risk-Group	Low-Risk	Low-Risk	No	None	Live Birth	Normal	13867414
LXCL-1649	NIPT-PLUS	13	1	165	66	2	3	Prenatal diagnosis center	AMSS	High-Risk-Group	Low-Risk	Low-Risk	No	None	Live Birth	Normal	13927382
LXCL-1650	NIPT-PLUS	15	1	176	51	1	1	Partner prenatal screening institutions-1	Routine screening	Low-Risk-Group	Low-Risk	Low-Risk	No	None	Live Birth	Normal	11091479
LXCL-1651	NIPT-PLUS	16	1	165	56	4	5	Prenatal diagnosis center	AMA	High-Risk-Group	Low-Risk	Low-Risk	No	None	Live Birth	Normal	13841366
LXCL-1652	NIPT-PLUS	18	1	167	56.1	3	1	Prenatal diagnosis center	AMSS	High-Risk-Group	Low-Risk	Low-Risk	No	None	Live Birth	Normal	13303469
LXCL-1653	NIPT-PLUS	17	1	160	58	5	2	Prenatal diagnosis center	Routine screening	Low-Risk-Group	Low-Risk	Low-Risk	No	None	Live Birth	Normal	14266162
LXCL-1654	NIPT-PLUS	17	1	155	76	2	6	Partner prenatal screening institutions-1	AMSS	High-Risk-Group	Low-Risk	Low-Risk	No	None	Live Birth	Normal	13189820
LXCL-1655	NIPT-PLUS	22	1	162	48	6	4	Partner prenatal screening institutions-1	AMA	High-Risk-Group	Low-Risk	Low-Risk	No	None	Live Birth	Normal	13569557
LXCL-1656	NIPT-PLUS	16	1	170	64.4	4	2	Prenatal diagnosis center	Routine screening	Low-Risk-Group	Low-Risk	Low-Risk	No	None	Live Birth	Normal	14201636
LXCL-1657	NIPT-PLUS	16	1	155	57	2	4	Prenatal diagnosis center	AMSS	High-Risk-Group	Low-Risk	Low-Risk	No	None	Live Birth	Normal	12274428
LXCL-1658	NIPT-PLUS	12	1	158	70	2	2	Prenatal diagnosis center	AMA	High-Risk-Group	Low-Risk	Low-Risk	No	None	Live Birth	Normal	11501661
LXCL-1659	NIPT-PLUS	17	1	159	75	5	1	Prenatal diagnosis center	AMA	High-Risk-Group	Low-Risk	Low-Risk	No	None	Live Birth	Normal	12154753
LXCL-1660	NIPT-PLUS	13	1	163	70	1	1	Prenatal diagnosis center	AMA	High-Risk-Group	Low-Risk	Low-Risk	No	None	Live Birth	Normal	11115957
LXCL-1661	NIPT-PLUS	14	1	170	59.1	2	2	Partner prenatal screening institutions-4	AMA	High-Risk-Group	Low-Risk	Low-Risk	No	None	Live Birth	Normal	14200873
LXCL-1662	NIPT-PLUS	15	1	163	61	2	4	Prenatal diagnosis center	AMSS	High-Risk-Group	Low-Risk	Low-Risk	No	None	Live Birth	Normal	13788194
LXCL-1663	NIPT-PLUS	14	1	158	45	3	1	Partner prenatal screening institutions-3	UA	High-Risk-Group	Low-Risk	Low-Risk	No	None	Live Birth	Normal	13492976
LXCL-1664	NIPT-PLUS	16	1	160	56	3	2	Prenatal diagnosis center	AMA	High-Risk-Group	Low-Risk	Low-Risk	No	None	Live Birth	Normal	13384142
LXCL-1665	NIPT-PLUS	17	1	165	53	1	3	Partner prenatal screening institutions-2	IVF	Low-Risk-Group	Low-Risk	Low-Risk	No	None	Live Birth	Normal	14044806
LXCL-1666	NIPT-PLUS	15	1	158	56	2	1	Prenatal diagnosis center	AMA	High-Risk-Group	Low-Risk	Low-Risk	No	None	Live Birth	Normal	10765518
LXCL-1667	NIPT-PLUS	22	1	163	47	4	2	Partner prenatal screening institutions-1	Routine screening	Low-Risk-Group	Low-Risk	Low-Risk	No	None	Live Birth	Normal	14645978
LXCL-1668	NIPT-PLUS	22	1	162	58	1	3	Partner prenatal screening institutions-1	Routine screening	Low-Risk-Group	Low-Risk	Low-Risk	No	None	Live Birth	Normal	12663312
LXCL-1669	NIPT-PLUS	15	1	163	59	2	2	Partner prenatal screening institutions-1	AMSS	High-Risk-Group	Low-Risk	Low-Risk	No	None	Live Birth	Normal	13997475
LXCL-1670	NIPT-PLUS	13	1	168	58	2	2	Prenatal diagnosis center	Routine screening	Low-Risk-Group	Low-Risk	Low-Risk	No	None	Live Birth	Normal	12926984
LXCL-1671	NIPT-PLUS	20	1	165	54	2	1	Prenatal diagnosis center	Routine screening	Low-Risk-Group	Low-Risk	Low-Risk	No	None	Live Birth	Normal	11393438
LXCL-1672	NIPT-PLUS	16	1	165	55	2	1	Prenatal diagnosis center	Routine screening	Low-Risk-Group	Low-Risk	Low-Risk	No	None	Live Birth	Normal	11214554
LXCL-1673	NIPT-PLUS	16	1	159	40	2	2	Prenatal diagnosis center	Routine screening	Low-Risk-Group	Low-Risk	Low-Risk	No	None	Live Birth	Normal	13496846
LXCL-1674	NIPT-PLUS	14	1	159	65	2	1	Prenatal diagnosis center	Routine screening	Low-Risk-Group	Low-Risk	Low-Risk	No	None	Live Birth	Normal	13403325
LXCL-1675	NIPT-PLUS	16	2	160	60	1	1	Prenatal diagnosis center	Twin pregnancy	Low-Risk-Group	Low-Risk	Low-Risk	No	None	Live Birth	Normal	12756687
LXCL-1676	NIPT-PLUS	14	1	150	60.3	2	2	Prenatal diagnosis center	AMA	High-Risk-Group	Low-Risk	Low-Risk	No	None	Live Birth	Normal	10732855
LXCL-1677	NIPT-PLUS	17	1	168	52	3	2	Prenatal diagnosis center	AMA	High-Risk-Group	Low-Risk	Low-Risk	No	None	Live Birth	Normal	13575757
LXCL-1678	NIPT-PLUS	15	1	160	77	3	1	Prenatal diagnosis center	Routine screening	Low-Risk-Group	Low-Risk	Low-Risk	No	None	Live Birth	Normal	14513348
LXCL-1679	NIPT-PLUS	17	1	163	53	2	1	Partner prenatal screening institutions-1	UA	High-Risk-Group	Low-Risk	Low-Risk	No	None	Live Birth	Normal	14477414
LXCL-1680	NIPT-PLUS	21	1	147	52	1	1	Prenatal diagnosis center	AMA	High-Risk-Group	Low-Risk	Low-Risk	No	None	Live Birth	Normal	11354932
LXCL-1681	NIPT-PLUS	16	1	158	56	2	4	Prenatal diagnosis center	AMA	High-Risk-Group	Low-Risk	Low-Risk	No	None	Live Birth	Normal	12544408
LXCL-1682	NIPT-PLUS	15	1	167	52	1	3	Partner prenatal screening institutions-1	Routine screening	Low-Risk-Group	Low-Risk	Low-Risk	No	None	Live Birth	Normal	12981485
LXCL-1683	NIPT-PLUS	21	1	165	52	4	2	Prenatal diagnosis center	AMA	High-Risk-Group	Low-Risk	Low-Risk	No	None	Live Birth	Normal	12104202
LXCL-1684	NIPT-PLUS	17	1	163	56.5	1	2	Partner prenatal screening institutions-1	AMA	High-Risk-Group	Low-Risk	Low-Risk	No	None	Live Birth	Normal	13779355
LXCL-1685	NIPT-PLUS	15	1	158	55	1	2	Prenatal diagnosis center	Routine screening	Low-Risk-Group	Low-Risk	Low-Risk	No	None	Live Birth	Normal	12913053
LXCL-1686	NIPT-PLUS	17	2	168	47.4	2	4	Partner prenatal screening institutions-1	Twin pregnancy	Low-Risk-Group	Low-Risk	Low-Risk	No	None	Live Birth	Normal	12117733
LXCL-1687	NIPT-PLUS	20	1	158	51	1	4	Prenatal diagnosis center	AMA	High-Risk-Group	Low-Risk	Low-Risk	No	None	Live Birth	Normal	12779179
LXCL-1688	NIPT-PLUS	12	1	158	58	3	4	Prenatal diagnosis center	UA	High-Risk-Group	Low-Risk	Low-Risk	No	None	Live Birth	Normal	14118889
LXCL-1689	NIPT-PLUS	29	1	163	67	1	3	Partner prenatal screening institutions-1	AMSS	High-Risk-Group	Low-Risk	Low-Risk	No	None	Live Birth	Normal	12597877
LXCL-1690	NIPT-PLUS	15	1	168	59.5	2	1	Prenatal diagnosis center	Routine screening	Low-Risk-Group	Low-Risk	Low-Risk	No	None	Live Birth	Normal	14449503
LXCL-1691	NIPT-PLUS	12	1	164	78	2	4	Prenatal diagnosis center	AMA	High-Risk-Group	Low-Risk	Low-Risk	No	None	Live Birth	Normal	14720860
LXCL-1692	NIPT-PLUS	17	1	167	65	4	4	Partner prenatal screening institutions-1	AMSS	High-Risk-Group	Low-Risk	Low-Risk	No	None	Live Birth	Normal	14588710
LXCL-1693	NIPT-PLUS	17	1	158	50	3	5	Partner prenatal screening institutions-2	AMA	High-Risk-Group	Low-Risk	Low-Risk	No	None	Live Birth	Normal	14695874
LXCL-1694	NIPT-PLUS	15	1	160	50	7	3	Prenatal diagnosis center	Routine screening	Low-Risk-Group	Low-Risk	Low-Risk	No	None	Live Birth	Normal	13615459
LXCL-1695	NIPT-PLUS	16	1	158	58	1	1	Partner prenatal screening institutions-1	AMA	High-Risk-Group	Low-Risk	Low-Risk	No	None	Live Birth	Normal	14225618
LXCL-1696	NIPT-PLUS	17	1	164	75	1	4	Partner prenatal screening institutions-1	Routine screening	Low-Risk-Group	Low-Risk	Low-Risk	No	None	Live Birth	Normal	13722622
LXCL-1697	NIPT-PLUS	17	1	168	69.5	1	1	Prenatal diagnosis center	AMSS	High-Risk-Group	Low-Risk	Low-Risk	No	None	Live Birth	Normal	11575991
LXCL-1698	NIPT-PLUS	15	1	158	46.5	2	1	Prenatal diagnosis center	AMSS	High-Risk-Group	Low-Risk	Low-Risk	No	None	Live Birth	Normal	12319309
LXCL-1699	NIPT-PLUS	14	1	156	47	2	2	Partner prenatal screening institutions-1	AMSS	High-Risk-Group	Low-Risk	Low-Risk	No	None	Live Birth	Normal	13156450
LXCL-1700	NIPT-PLUS	16	1	158	72	5	2	Prenatal diagnosis center	AMSS	High-Risk-Group	Low-Risk	Low-Risk	No	None	Live Birth	Normal	12699142
LXCL-1701	NIPT-PLUS	20	1	172	72	1	2	Prenatal diagnosis center	AMA	High-Risk-Group	Low-Risk	Low-Risk	No	None	Live Birth	Normal	14249257
LXCL-1702	NIPT-PLUS	14	1	159	60.5	2	5	Partner prenatal screening institutions-1	AMA	High-Risk-Group	Low-Risk	Low-Risk	No	None	Live Birth	Normal	12647850
LXCL-1703	NIPT-PLUS	15	1	160	54	1	1	Prenatal diagnosis center	AMSS	High-Risk-Group	Low-Risk	Low-Risk	No	None	Live Birth	Normal	14101682
LXCL-1704	NIPT-PLUS	15	1	165	64	3	1	Prenatal diagnosis center	Routine screening	Low-Risk-Group	Low-Risk	Low-Risk	No	None	Live Birth	Normal	12712315
LXCL-1705	NIPT-PLUS	15	1	158	67	2	1	Prenatal diagnosis center	AMA	High-Risk-Group	Low-Risk	Low-Risk	No	None	Live Birth	Normal	13824083
LXCL-1706	NIPT-PLUS	15	1	167	64.2	1	2	Prenatal diagnosis center	AMA	High-Risk-Group	Low-Risk	Low-Risk	No	None	Live Birth	Normal	14528738
LXCL-1707	NIPT-PLUS	14	1	153	50	4	1	Partner prenatal screening institutions-1	Routine screening	Low-Risk-Group	Low-Risk	Low-Risk	No	None	Live Birth	Normal	14479630
LXCL-1708	NIPT-PLUS	15	1		43	3	3	Prenatal diagnosis center	AMSS	High-Risk-Group	Low-Risk	Low-Risk	No	None	Live Birth	Normal	12122164
LXCL-1709	NIPT-PLUS	14	1	152	49	1	2	Prenatal diagnosis center	Routine screening	Low-Risk-Group	Low-Risk	Low-Risk	No	None	Live Birth	Normal	13612125
LXCL-1710	NIPT-PLUS	27	1	165	63	1	1	Partner prenatal screening institutions-1	AMSS	High-Risk-Group	Low-Risk	Low-Risk	No	None	Live Birth	Normal	13355105
LXCL-1711	NIPT-PLUS	17	1	150	72	1	2	Prenatal diagnosis center	Routine screening	Low-Risk-Group	Low-Risk	Low-Risk	No	None	Live Birth	Normal	12537096
LXCL-1712	NIPT-PLUS	15	1	160	85	1	1	Prenatal diagnosis center	Routine screening	Low-Risk-Group	Low-Risk	Low-Risk	No	None	Live Birth	Normal	12640307
LXCL-1713	NIPT-PLUS	16	2	163	50	1	3	Partner prenatal screening institutions-1	Twin pregnancy	Low-Risk-Group	Low-Risk	Low-Risk	No	None	Live Birth	Normal	14449503
LXCL-1714	NIPT-PLUS	19	1	160	56	1	2	Partner prenatal screening institutions-1	AMA	High-Risk-Group	Low-Risk	Low-Risk	No	None	Live Birth	Normal	10876639
LXCL-1715	NIPT-PLUS	12	1	163	64	3	1	Partner prenatal screening institutions-1	Routine screening	Low-Risk-Group	Low-Risk	Low-Risk	No	None	Live Birth	Normal	13991520
LXCL-1716	NIPT-PLUS	15	1	158	48.3	1	2	Partner prenatal screening institutions-1	AMSS	High-Risk-Group	Low-Risk	Low-Risk	No	None	Live Birth	Normal	14226613
LXCL-1717	NIPT-PLUS	17	1	164	68	2	2	Partner prenatal screening institutions-2	AMSS	High-Risk-Group	Low-Risk	Low-Risk	No	None	Live Birth	Normal	12591465
LXCL-1718	NIPT-PLUS	17	1	170	75	1	2	Prenatal diagnosis center	AMA	High-Risk-Group	Low-Risk	Low-Risk	No	None	Live Birth	Normal	12159558
LXCL-1719	NIPT-PLUS	15	1	158	68	3	2	Prenatal diagnosis center	IVF	Low-Risk-Group	Low-Risk	Low-Risk	No	None	Live Birth	Normal	12556558
LXCL-1720	NIPT-PLUS	15	1	166	47.8	3	2	Partner prenatal screening institutions-1	AMA	High-Risk-Group	Low-Risk	Low-Risk	No	None	Live Birth	Normal	11502403
LXCL-1721	NIPT-PLUS	29	1	162	60	1	3	Partner prenatal screening institutions-4	UA	High-Risk-Group	Low-Risk	Low-Risk	No	None	Live Birth	Normal	13727609
LXCL-1722	NIPT-PLUS	19	1	165	57	4	3	Partner prenatal screening institutions-1	AMA	High-Risk-Group	Low-Risk	Low-Risk	No	None	Live Birth	Normal	11576359
LXCL-1723	NIPT-PLUS	14	1	158	56	3	2	Partner prenatal screening institutions-1	AMA	High-Risk-Group	Low-Risk	Low-Risk	No	None	Live Birth	Normal	11931651
LXCL-1724	NIPT-PLUS	15	1	156	38	4	1	Prenatal diagnosis center	AMA	High-Risk-Group	Low-Risk	Low-Risk	No	None	Live Birth	Normal	12368950
LXCL-1725	NIPT-PLUS	19	1	160	50	1	3	Prenatal diagnosis center	AMSS	High-Risk-Group	Low-Risk	Low-Risk	No	None	Live Birth	Normal	13237293
LXCL-1726	NIPT-PLUS	19	1	160	63.8	2	2	Prenatal diagnosis center	AMA	High-Risk-Group	Low-Risk	Low-Risk	No	None	Live Birth	Normal	14529106
LXCL-1727	NIPT-PLUS	14	1	165	52	1	1	Prenatal diagnosis center	AMA	High-Risk-Group	Low-Risk	Low-Risk	No	None	Live Birth	Normal	12313104
LXCL-1728	NIPT-PLUS	17	1	162	52	3	2	Partner prenatal screening institutions-2	UA	High-Risk-Group	Low-Risk	Low-Risk	No	None	Live Birth	Normal	14176731
LXCL-1729	NIPT-PLUS	19	1	158	50	2	4	Prenatal diagnosis center	AMA	High-Risk-Group	Low-Risk	Low-Risk	No	None	Live Birth	Normal	12678335
LXCL-1730	NIPT-PLUS	19	1	155	55	2	3	Prenatal diagnosis center	AMA	High-Risk-Group	Low-Risk	Low-Risk	No	None	Live Birth	Normal	13113368
LXCL-1731	NIPT-PLUS	29	1	155	67.5	3	2	Prenatal diagnosis center	AMA	High-Risk-Group	Low-Risk	Low-Risk	No	None	Live Birth	Normal	14211154
LXCL-1732	NIPT-PLUS	21	1	167	75	2	2	Prenatal diagnosis center	AMA	High-Risk-Group	Low-Risk	Low-Risk	No	None	Live Birth	Normal	11205520
LXCL-1733	NIPT-PLUS	21	1	167	69	3	4	Prenatal diagnosis center	Routine screening	Low-Risk-Group	Low-Risk	Low-Risk	No	None	Live Birth	Normal	13245603
LXCL-1734	NIPT-PLUS	20	2	158	49	4	1	Partner prenatal screening institutions-1	Twin pregnancy	Low-Risk-Group	Low-Risk	Low-Risk	No	None	Live Birth	Normal	13954031
LXCL-1735	NIPT-PLUS	15	1	169	70	1	3	Partner prenatal screening institutions-1	AMA	High-Risk-Group	Low-Risk	Low-Risk	No	None	Live Birth	Normal	10575717
LXCL-1736	NIPT-PLUS	19	1	160	46.1	2	3	Prenatal diagnosis center	Routine screening	Low-Risk-Group	Low-Risk	Low-Risk	No	None	Live Birth	Normal	13039824
LXCL-1737	NIPT-PLUS	26	1		55	2	3	Prenatal diagnosis center	Routine screening	Low-Risk-Group	Low-Risk	Low-Risk	No	None	Live Birth	Normal	12764640
LXCL-1738	NIPT-PLUS	14	1	162	46	4	1	Prenatal diagnosis center	UA	High-Risk-Group	Low-Risk	Low-Risk	No	None	Live Birth	Normal	12818792
LXCL-1739	NIPT-PLUS	15	1	158	61.6	5	3	Prenatal diagnosis center	AMSS	High-Risk-Group	Low-Risk	Low-Risk	No	None	Live Birth	Normal	12427318
LXCL-1740	NIPT-PLUS	19	1	155	57	1	3	Prenatal diagnosis center	AMA	High-Risk-Group	Low-Risk	Low-Risk	No	None	Live Birth	Normal	13615121
LXCL-1741	NIPT-PLUS	15	1	150	48	2	3	Partner prenatal screening institutions-1	AMA	High-Risk-Group	Low-Risk	Low-Risk	No	None	Live Birth	Normal	13186352
LXCL-1742	NIPT-PLUS	15	1	164	55	1	1	Partner prenatal screening institutions-1	AMA	High-Risk-Group	Low-Risk	Low-Risk	No	None	Live Birth	Normal	13879175
LXCL-1743	NIPT-PLUS	15	1	160	55.8	2	1	Partner prenatal screening institutions-1	AMA	High-Risk-Group	Low-Risk	Low-Risk	No	None	Live Birth	Normal	13722990
LXCL-1744	NIPT-PLUS	20	1	153	70	1	5	Partner prenatal screening institutions-1	AMA	High-Risk-Group	Low-Risk	Low-Risk	No	None	Live Birth	Normal	13562878
LXCL-1745	NIPT-PLUS	14	1	158	69.5	3	2	Prenatal diagnosis center	AMSS	High-Risk-Group	Low-Risk	Low-Risk	No	None	Live Birth	Normal	11877846
LXCL-1746	NIPT-PLUS	20	1	165	50.5	4	2	Partner prenatal screening institutions-1	Routine screening	Low-Risk-Group	Low-Risk	Low-Risk	No	None	Live Birth	Normal	12900709
LXCL-1747	NIPT-PLUS	19	1	167	48	3	2	Prenatal diagnosis center	IVF	Low-Risk-Group	Low-Risk	Low-Risk	No	None	Live Birth	Normal	12994589
LXCL-1748	NIPT-PLUS	15	1	166	59	1	3	Prenatal diagnosis center	Routine screening	Low-Risk-Group	Low-Risk	Low-Risk	No	None	Live Birth	Normal	12034244
LXCL-1749	NIPT-PLUS	14	1	165	50	4	1	Prenatal diagnosis center	AMSS	High-Risk-Group	Low-Risk	Low-Risk	No	None	Live Birth	Normal	11580949
LXCL-1750	NIPT-PLUS	19	1	158	58	3	1	Partner prenatal screening institutions-3	Routine screening	Low-Risk-Group	Low-Risk	Low-Risk	No	None	Live Birth	Normal	12347993
LXCL-1751	NIPT-PLUS	19	2	164	60	2	1	Partner prenatal screening institutions-1	Twin pregnancy	Low-Risk-Group	Low-Risk	Low-Risk	No	None	Live Birth	Normal	10441061
LXCL-1752	NIPT-PLUS	14	1	163	62	1	1	Partner prenatal screening institutions-1	AMSS	High-Risk-Group	Low-Risk	Low-Risk	No	None	Live Birth	Normal	12492920
LXCL-1753	NIPT-PLUS	15	1	160	54	3	4	Prenatal diagnosis center	AMA	High-Risk-Group	Low-Risk	Low-Risk	No	None	Live Birth	Normal	11834176
LXCL-1754	NIPT-PLUS	17	1	158	46.2	1	3	Prenatal diagnosis center	AMA	High-Risk-Group	Low-Risk	Low-Risk	No	None	Live Birth	Normal	13783523
LXCL-1755	NIPT-PLUS	15	1	167	55	3	6	Partner prenatal screening institutions-1	Routine screening	Low-Risk-Group	Low-Risk	Low-Risk	No	None	Live Birth	Normal	12208217
LXCL-1756	NIPT-PLUS	17	1	177	75	1	1	Prenatal diagnosis center	AMA	High-Risk-Group	Low-Risk	Low-Risk	No	None	Live Birth	Normal	11118606
LXCL-1757	NIPT-PLUS	15	1	160	48.6	4	2	Prenatal diagnosis center	Routine screening	Low-Risk-Group	Low-Risk	Low-Risk	No	None	Live Birth	Normal	10894328
LXCL-1758	NIPT-PLUS	19	1	169	54	1	1	Prenatal diagnosis center	AMSS	High-Risk-Group	Low-Risk	Low-Risk	No	None	Live Birth	Normal	13524437
LXCL-1759	NIPT-PLUS	27	1	165	66	3	3	Prenatal diagnosis center	Routine screening	Low-Risk-Group	Low-Risk	Low-Risk	No	None	Live Birth	Normal	13492976
LXCL-1760	NIPT-PLUS	20	1	168	68	2	4	Prenatal diagnosis center	AMA	High-Risk-Group	Low-Risk	Low-Risk	No	None	Live Birth	Normal	14544479
LXCL-1761	NIPT-PLUS	19	1	167	54	5	3	Partner prenatal screening institutions-1	AMA	High-Risk-Group	Low-Risk	Low-Risk	No	None	Live Birth	Normal	11191785
LXCL-1762	NIPT-PLUS	19	1	164	50	1	1	Prenatal diagnosis center	AMA	High-Risk-Group	Low-Risk	Low-Risk	No	None	Live Birth	Normal	12122164
LXCL-1763	NIPT-PLUS	26	1	155	55.5	1	2	Prenatal diagnosis center	Routine screening	Low-Risk-Group	Low-Risk	Low-Risk	No	None	Live Birth	Normal	13964094
LXCL-1764	NIPT-PLUS	14	1	155	58	3	3	Partner prenatal screening institutions-1	AMA	High-Risk-Group	Low-Risk	Low-Risk	No	None	Live Birth	Normal	13892099
LXCL-1765	NIPT-PLUS	15	1	158	55	3	3	Partner prenatal screening institutions-1	AMA	High-Risk-Group	Low-Risk	Low-Risk	No	None	Live Birth	Normal	13602666
LXCL-1766	NIPT-PLUS	14	1	160	51	3	1	Prenatal diagnosis center	AMA	High-Risk-Group	Low-Risk	Low-Risk	No	None	Live Birth	Normal	14603208
LXCL-1767	NIPT-PLUS	15	1	173	50	2	3	Prenatal diagnosis center	AMA	High-Risk-Group	Low-Risk	Low-Risk	No	None	Live Birth	Normal	12767618
LXCL-1768	NIPT-PLUS	17	1	165	58	3	4	Prenatal diagnosis center	AMA	High-Risk-Group	Low-Risk	Low-Risk	No	None	Live Birth	Normal	12739396
LXCL-1769	NIPT-PLUS	15	1	159	51	2	5	Prenatal diagnosis center	AMA	High-Risk-Group	Low-Risk	Low-Risk	No	None	Live Birth	Normal	11797001
LXCL-1770	NIPT-PLUS	20	1	157	53	3	3	Prenatal diagnosis center	Routine screening	Low-Risk-Group	Low-Risk	Low-Risk	No	None	Live Birth	Normal	14193546
LXCL-1771	NIPT-PLUS	17	1	160	53	2	4	Partner prenatal screening institutions-1	AMSS	High-Risk-Group	Low-Risk	Low-Risk	No	None	Live Birth	Normal	14010561
LXCL-1772	NIPT-PLUS	15	1	151	45	3	2	Prenatal diagnosis center	AMA	High-Risk-Group	Low-Risk	Low-Risk	No	None	Live Birth	Normal	12594737
LXCL-1773	NIPT-PLUS	20	1	165	64	5	3	Prenatal diagnosis center	Routine screening	Low-Risk-Group	Low-Risk	Low-Risk	No	None	Live Birth	Normal	13277181
LXCL-1774	NIPT-PLUS	20	1	164	63.9	5	1	Prenatal diagnosis center	Routine screening	Low-Risk-Group	Low-Risk	Low-Risk	No	None	Live Birth	Normal	12764640
LXCL-1775	NIPT-PLUS	15	1	158	66	4	2	Prenatal diagnosis center	AMSS	High-Risk-Group	Low-Risk	Low-Risk	No	None	Live Birth	Normal	10525571
LXCL-1776	NIPT-PLUS	12	2	155	61	3	2	Prenatal diagnosis center	Twin pregnancy	Low-Risk-Group	Low-Risk	Low-Risk	No	None	Live Birth	Normal	11618318
LXCL-1777	NIPT-PLUS	26	1	165	56	1	2	Prenatal diagnosis center	AMSS	High-Risk-Group	Low-Risk	Low-Risk	No	None	Live Birth	Normal	11616507
LXCL-1778	NIPT-PLUS	15	1	155	43.5	1	1	Partner prenatal screening institutions-2	AMA	High-Risk-Group	Low-Risk	Low-Risk	No	None	Live Birth	Normal	12296888
LXCL-1779	NIPT-PLUS	19	1	165	72	3	2	Prenatal diagnosis center	Routine screening	Low-Risk-Group	Low-Risk	Low-Risk	No	None	Live Birth	Normal	13435764
LXCL-1780	NIPT-PLUS	19	1	172	45.3	1	1	Prenatal diagnosis center	Routine screening	Low-Risk-Group	Low-Risk	Low-Risk	No	None	Live Birth	Normal	11613874
LXCL-1781	NIPT-PLUS	19	1	168	48	2	1	Prenatal diagnosis center	Routine screening	Low-Risk-Group	Low-Risk	Low-Risk	No	None	Live Birth	Normal	13847189
LXCL-1782	NIPT-PLUS	19	1	158	50.5	1	3	Prenatal diagnosis center	AMA	High-Risk-Group	Low-Risk	Low-Risk	No	None	Live Birth	Normal	14265615
LXCL-1783	NIPT-PLUS	15	1	158	59	1	2	Prenatal diagnosis center	AMSS	High-Risk-Group	Low-Risk	Low-Risk	No	None	Live Birth	Normal	11534562
LXCL-1784	NIPT-PLUS	19	1	160	76	4	1	Prenatal diagnosis center	AMA	High-Risk-Group	Low-Risk	Low-Risk	No	None	Live Birth	Normal	12706454
LXCL-1785	NIPT-PLUS	19	1	158	53.5	3	3	Prenatal diagnosis center	Routine screening	Low-Risk-Group	Low-Risk	Low-Risk	No	None	Live Birth	Normal	12889763
LXCL-1786	NIPT-PLUS	14	1	163	60	4	2	Prenatal diagnosis center	AMA	High-Risk-Group	Low-Risk	Low-Risk	No	None	Live Birth	Normal	13931235
LXCL-1787	NIPT-PLUS	15	1	160	61.8	3	2	Prenatal diagnosis center	Routine screening	Low-Risk-Group	Low-Risk	Low-Risk	No	None	Live Birth	Normal	13153576
LXCL-1788	NIPT-PLUS	14	1	155	55	2	1	Prenatal diagnosis center	Routine screening	Low-Risk-Group	Low-Risk	Low-Risk	No	None	Live Birth	Normal	13245603
LXCL-1789	NIPT-PLUS	19	1	160	69.5	1	1	Partner prenatal screening institutions-2	AMSS	High-Risk-Group	Low-Risk	Low-Risk	No	None	Live Birth	Normal	14225986
LXCL-1790	NIPT-PLUS	15	1	160	48	5	1	Prenatal diagnosis center	UA	High-Risk-Group	Low-Risk	Low-Risk	No	None	Live Birth	Normal	10582684
LXCL-1791	NIPT-PLUS	15	1	165	58	2	5	Prenatal diagnosis center	AMSS	High-Risk-Group	Low-Risk	Low-Risk	No	None	Live Birth	Normal	12079323
LXCL-1792	NIPT-PLUS	15	1	167	67.5	1	4	Prenatal diagnosis center	AMSS	High-Risk-Group	Low-Risk	Low-Risk	No	None	Live Birth	Normal	13071463
LXCL-1793	NIPT-PLUS	30	1	160	67.5	1	4	Prenatal diagnosis center	Routine screening	Low-Risk-Group	Low-Risk	Low-Risk	No	None	Live Birth	Normal	11376857
LXCL-1794	NIPT-PLUS	19	1	159	65	2	4	Prenatal diagnosis center	Routine screening	Low-Risk-Group	Low-Risk	Low-Risk	No	None	Live Birth	Normal	14112713
LXCL-1795	NIPT-PLUS	15	1	160	65	4	2	Prenatal diagnosis center	AMA	High-Risk-Group	Low-Risk	Low-Risk	No	None	Live Birth	Normal	11403189
LXCL-1796	NIPT-PLUS	12	1	155	53	3	1	Prenatal diagnosis center	Routine screening	Low-Risk-Group	Low-Risk	Low-Risk	No	None	Live Birth	Normal	12208217
LXCL-1797	NIPT-PLUS	15	1	158	76	3	1	Prenatal diagnosis center	Routine screening	Low-Risk-Group	Low-Risk	Low-Risk	No	None	Live Birth	Normal	12270509
LXCL-1798	NIPT-PLUS	15	1	155	59	2	3	Partner prenatal screening institutions-1	AMA	High-Risk-Group	Low-Risk	Low-Risk	No	None	Live Birth	Normal	13945970
LXCL-1799	NIPT-PLUS	18	1	160	65	4	3	Prenatal diagnosis center	Routine screening	Low-Risk-Group	Low-Risk	Low-Risk	No	None	Live Birth	Normal	10916323
LXCL-1800	NIPT-PLUS	15	1	168	59.3	1	2	Prenatal diagnosis center	Routine screening	Low-Risk-Group	Low-Risk	Low-Risk	No	None	Live Birth	Normal	10893960
LXCL-1801	NIPT-PLUS	20	1	161	63	2	1	Prenatal diagnosis center	AMSS	High-Risk-Group	Low-Risk	Low-Risk	No	None	Live Birth	Normal	13210985
LXCL-1802	NIPT-PLUS	19	1	158	65	4	3	Partner prenatal screening institutions-1	AMA	High-Risk-Group	Low-Risk	Low-Risk	No	None	Live Birth	Normal	13536914
LXCL-1803	NIPT-PLUS	15	1	160	65	4	1	Prenatal diagnosis center	AMA	High-Risk-Group	Low-Risk	Low-Risk	No	None	Live Birth	Normal	13667262
LXCL-1804	NIPT-PLUS	27	1	156	53	1	4	Prenatal diagnosis center	AMA	High-Risk-Group	Low-Risk	Low-Risk	No	None	Live Birth	Normal	13875000
LXCL-1805	NIPT-PLUS	15	1	162	55.5	3	3	Prenatal diagnosis center	AMA	High-Risk-Group	Low-Risk	Low-Risk	No	None	Live Birth	Normal	13362049
LXCL-1806	NIPT-PLUS	15	1	162	45	2	1	Prenatal diagnosis center	Routine screening	Low-Risk-Group	Low-Risk	Low-Risk	No	None	Live Birth	Normal	14759693
LXCL-1807	NIPT-PLUS	19	1	150	73	3	2	Prenatal diagnosis center	AMA	High-Risk-Group	Low-Risk	Low-Risk	No	None	Live Birth	Normal	12741677
LXCL-1808	NIPT-PLUS	20	1	160	64.5	2	2	Prenatal diagnosis center	AMA	High-Risk-Group	Low-Risk	Low-Risk	No	None	Live Birth	Normal	12346848
LXCL-1809	NIPT-PLUS	13	1	163	50	4	2	Prenatal diagnosis center	Routine screening	Low-Risk-Group	Low-Risk	Low-Risk	No	None	Live Birth	Normal	12275143
LXCL-1810	NIPT-PLUS	15	2	156	51.5	2	2	Prenatal diagnosis center	Twin pregnancy	Low-Risk-Group	Low-Risk	Low-Risk	No	None	Live Birth	Normal	11393070
LXCL-1811	NIPT-PLUS	17	1	167	50	1	1	Prenatal diagnosis center	AMSS	High-Risk-Group	Low-Risk	Low-Risk	No	None	Live Birth	Normal	13181785
LXCL-1812	NIPT-PLUS	17	1	165	63	1	2	Prenatal diagnosis center	AMSS	High-Risk-Group	Low-Risk	Low-Risk	No	None	Live Birth	Normal	12292795
LXCL-1813	NIPT-PLUS	29	1	153	58	3	1	Partner prenatal screening institutions-1	AMSS	High-Risk-Group	Low-Risk	Low-Risk	No	None	Live Birth	Normal	12702023
LXCL-1814	NIPT-PLUS	15	1	155	62	2	4	Partner prenatal screening institutions-1	Routine screening	Low-Risk-Group	Low-Risk	Low-Risk	No	None	Live Birth	Normal	14329067
LXCL-1815	NIPT-PLUS	15	1	160	84	4	6	Prenatal diagnosis center	AMA	High-Risk-Group	Low-Risk	Low-Risk	No	None	Live Birth	Normal	14554401
LXCL-1816	NIPT-PLUS	17	1	164	57	6	1	Partner prenatal screening institutions-1	Routine screening	Low-Risk-Group	Low-Risk	Low-Risk	No	None	Live Birth	Normal	11288870
LXCL-1817	NIPT-PLUS	15	1	172	70.5	2	2	Prenatal diagnosis center	Routine screening	Low-Risk-Group	Low-Risk	Low-Risk	No	None	Live Birth	Normal	13071463
LXCL-1818	NIPT-PLUS	14	1	165	67	1	2	Prenatal diagnosis center	AMA	High-Risk-Group	Low-Risk	Low-Risk	No	None	Live Birth	Normal	12819266
LXCL-1819	NIPT-PLUS	15	1	160	56.3	1	4	Partner prenatal screening institutions-1	AMSS	High-Risk-Group	Low-Risk	Low-Risk	No	None	Live Birth	Normal	13161498
LXCL-1820	NIPT-PLUS	15	1	160	53	1	1	Partner prenatal screening institutions-1	Routine screening	Low-Risk-Group	Low-Risk	Low-Risk	No	None	Live Birth	Normal	12431654
LXCL-1821	NIPT-PLUS	15	1	152	45	1	1	Prenatal diagnosis center	Routine screening	Low-Risk-Group	Low-Risk	Low-Risk	No	None	Live Birth	Normal	11836005
LXCL-1822	NIPT-PLUS	12	1	160	52	2	1	Prenatal diagnosis center	AMSS	High-Risk-Group	Low-Risk	Low-Risk	No	None	Live Birth	Normal	13055270
LXCL-1823	NIPT-PLUS	15	1	165	77	2	2	Prenatal diagnosis center	AMSS	High-Risk-Group	Low-Risk	Low-Risk	No	None	Live Birth	Normal	13039456
LXCL-1824	NIPT-PLUS	19	1	162	76.3	1	2	Partner prenatal screening institutions-1	AMA	High-Risk-Group	Low-Risk	Low-Risk	No	None	Live Birth	Normal	12868611
LXCL-1825	NIPT-PLUS	14	1	160	60	2	1	Partner prenatal screening institutions-1	PFA	High-Risk-Group	Low-Risk	Low-Risk	No	None	Live Birth	Normal	11958972
LXCL-1826	NIPT-PLUS	14	1	160	60	2	1	Partner prenatal screening institutions-1	AMSS	High-Risk-Group	Low-Risk	Low-Risk	No	None	Live Birth	Normal	12677160
LXCL-1827	NIPT-PLUS	17	1	160	57	5	3	Prenatal diagnosis center	Routine screening	Low-Risk-Group	Low-Risk	Low-Risk	No	None	Live Birth	Normal	12576644
LXCL-1828	NIPT-PLUS	19	1	158	47.5	1	2	Prenatal diagnosis center	PFA	High-Risk-Group	Low-Risk	Low-Risk	No	None	Live Birth	Normal	13757905
LXCL-1829	NIPT-PLUS	19	1	150	50	1	3	Prenatal diagnosis center	AMSS	High-Risk-Group	Low-Risk	Low-Risk	No	None	Live Birth	Normal	11610227
LXCL-1830	NIPT-PLUS	15	1	159	50	1	1	Partner prenatal screening institutions-1	AMA	High-Risk-Group	Low-Risk	Low-Risk	No	None	Live Birth	Normal	11944312
LXCL-1831	NIPT-PLUS	22	1	165	55	1	1	Partner prenatal screening institutions-5	AMA	High-Risk-Group	Low-Risk	Low-Risk	No	None	Live Birth	Normal	12640393
LXCL-1832	NIPT-PLUS	15	1	169	66	1	2	Prenatal diagnosis center	AMA	High-Risk-Group	Low-Risk	Low-Risk	No	None	Live Birth	Normal	11355454
LXCL-1833	NIPT-PLUS	17	1	160	63	2	2	Partner prenatal screening institutions-2	Routine screening	Low-Risk-Group	Low-Risk	Low-Risk	No	None	Live Birth	Normal	12698530
LXCL-1834	NIPT-PLUS	30	1	160	61.6	3	3	Prenatal diagnosis center	AMA	High-Risk-Group	Low-Risk	Low-Risk	No	None	Live Birth	Normal	11003552
LXCL-1835	NIPT-PLUS	12	1	168	50	2	4	Prenatal diagnosis center	Routine screening	Low-Risk-Group	Low-Risk	Low-Risk	No	None	Live Birth	Normal	14092125
LXCL-1836	NIPT-PLUS	28	1	162	49.3	1	2	Prenatal diagnosis center	Routine screening	Low-Risk-Group	Low-Risk	Low-Risk	No	None	Live Birth	Normal	12990746
LXCL-1837	NIPT-PLUS	19	1	163	64.6	2	3	Prenatal diagnosis center	AMSS	High-Risk-Group	Low-Risk	Low-Risk	No	None	Live Birth	Normal	14197064
LXCL-1838	NIPT-PLUS	21	1	160	65	5	2	Prenatal diagnosis center	Routine screening	Low-Risk-Group	Low-Risk	Low-Risk	No	None	Live Birth	Normal	12488107
LXCL-1839	NIPT-PLUS	15	1	164	63.6	3	3	Prenatal diagnosis center	AMSS	High-Risk-Group	Low-Risk	Low-Risk	No	None	Live Birth	Normal	13412707
LXCL-1840	NIPT-PLUS	22	1	160	55	2	1	Prenatal diagnosis center	Routine screening	Low-Risk-Group	Low-Risk	Low-Risk	No	None	Live Birth	Normal	12773784
LXCL-1841	NIPT-PLUS	27	1	158	52	2	2	Prenatal diagnosis center	Routine screening	Low-Risk-Group	Low-Risk	Low-Risk	No	None	Live Birth	Normal	13321775
LXCL-1842	NIPT-PLUS	20	1	165	52.5	1	2	Prenatal diagnosis center	Routine screening	Low-Risk-Group	Low-Risk	Low-Risk	No	None	Live Birth	Normal	11121241
LXCL-1843	NIPT-PLUS	19	1	162	65	3	2	Partner prenatal screening institutions-6	AMSS	High-Risk-Group	Low-Risk	Low-Risk	No	None	Live Birth	Normal	11447247
LXCL-1844	NIPT-PLUS	15	1	158	75	4	0	Prenatal diagnosis center	AMA	High-Risk-Group	Low-Risk	Low-Risk	No	None	Live Birth	Normal	14112380
LXCL-1845	NIPT-PLUS	15	1	164	54.4	2	2	Prenatal diagnosis center	AMA	High-Risk-Group	Low-Risk	Low-Risk	No	None	Live Birth	Normal	11889843
LXCL-1846	NIPT-PLUS	19	1	167	51	3	1	Prenatal diagnosis center	Routine screening	Low-Risk-Group	Low-Risk	Low-Risk	No	None	Live Birth	Normal	11475572
LXCL-1847	NIPT-PLUS	30	1	162	66.7	1	1	Prenatal diagnosis center	Routine screening	Low-Risk-Group	Low-Risk	Low-Risk	No	None	Live Birth	Normal	10367441
LXCL-1848	NIPT-PLUS	15	1	158	60	4	2	Partner prenatal screening institutions-1	AMA	High-Risk-Group	Low-Risk	Low-Risk	No	None	Live Birth	Normal	14759693
LXCL-1849	NIPT-PLUS	17	1	157	50	3	1	Partner prenatal screening institutions-1	AMA	High-Risk-Group	Low-Risk	Low-Risk	No	None	Live Birth	Normal	13620528
LXCL-1850	NIPT-PLUS	22	1	162	47	1	2	Prenatal diagnosis center	Routine screening	Low-Risk-Group	Low-Risk	Low-Risk	No	None	Live Birth	Normal	14575558
LXCL-1851	NIPT-PLUS	22	1	155	56	1	2	Partner prenatal screening institutions-3	AMA	High-Risk-Group	Low-Risk	Low-Risk	No	None	Live Birth	Normal	14273793
LXCL-1852	NIPT-PLUS	22	1	160	52	2	5	Partner prenatal screening institutions-2	Routine screening	Low-Risk-Group	Low-Risk	Low-Risk	No	None	Live Birth	Normal	13048014
LXCL-1853	NIPT-PLUS	15	1	160	54	5	1	Partner prenatal screening institutions-1	AMSS	High-Risk-Group	Low-Risk	Low-Risk	No	None	Live Birth	Normal	12593165
LXCL-1854	NIPT-PLUS	15	1	169	64	1	2	Partner prenatal screening institutions-1	AMA	High-Risk-Group	Low-Risk	Low-Risk	No	None	Live Birth	Normal	14005376
LXCL-1855	NIPT-PLUS	17	1	159	71	3	2	Partner prenatal screening institutions-1	AMA	High-Risk-Group	Low-Risk	Low-Risk	No	None	Live Birth	Normal	12667472
LXCL-1856	NIPT-PLUS	14	1	163	57	4	1	Prenatal diagnosis center	Routine screening	Low-Risk-Group	Low-Risk	Low-Risk	No	None	Live Birth	Normal	13233356
LXCL-1857	NIPT-PLUS	29	1	164	67	3	3	Partner prenatal screening institutions-1	Routine screening	Low-Risk-Group	Low-Risk	Low-Risk	No	None	Live Birth	Normal	14142162
LXCL-1858	NIPT-PLUS	14	1	155	55	4	4	Prenatal diagnosis center	AMA	High-Risk-Group	Low-Risk	Low-Risk	No	None	Live Birth	Normal	14593731
LXCL-1859	NIPT-PLUS	14	1	166	70.8	1	2	Partner prenatal screening institutions-1	AMA	High-Risk-Group	Low-Risk	Low-Risk	No	None	Live Birth	Normal	13547259
LXCL-1860	NIPT-PLUS	19	1	163	55	4	1	Prenatal diagnosis center	AMA	High-Risk-Group	Low-Risk	Low-Risk	No	None	Live Birth	Normal	12767618
LXCL-1861	NIPT-PLUS	28	1	170	45	2	3	Prenatal diagnosis center	AMA	High-Risk-Group	Low-Risk	Low-Risk	No	None	Live Birth	Normal	12188634
LXCL-1862	NIPT-PLUS	15	1	155	60	3	1	Partner prenatal screening institutions-1	AMA	High-Risk-Group	Low-Risk	Low-Risk	No	None	Live Birth	Normal	14018297
LXCL-1863	NIPT-PLUS	15	1	155	60	1	1	Prenatal diagnosis center	IVF	Low-Risk-Group	Low-Risk	Low-Risk	No	None	Live Birth	Normal	12289494
LXCL-1864	NIPT-PLUS	15	1	160	53	3	2	Prenatal diagnosis center	AMA	High-Risk-Group	Low-Risk	Low-Risk	No	None	Live Birth	Normal	14081226
LXCL-1865	NIPT-PLUS	19	1	164	76.5	2	2	Partner prenatal screening institutions-1	AMA	High-Risk-Group	Low-Risk	Low-Risk	No	None	Live Birth	Normal	12776706
LXCL-1866	NIPT-PLUS	19	1	163	53.9	3	1	Partner prenatal screening institutions-1	AMSS	High-Risk-Group	Low-Risk	Low-Risk	No	None	Live Birth	Normal	13946117
LXCL-1867	NIPT-PLUS	14	1	160	61	2	1	Prenatal diagnosis center	Routine screening	Low-Risk-Group	Low-Risk	Low-Risk	No	None	Live Birth	Normal	12129909
LXCL-1868	NIPT-PLUS	15	1	160	53	3	2	Partner prenatal screening institutions-2	IVF	Low-Risk-Group	Low-Risk	Low-Risk	No	None	Live Birth	Normal	14612222
LXCL-1869	NIPT-PLUS	14	1	167	62.5	2	2	Prenatal diagnosis center	Routine screening	Low-Risk-Group	Low-Risk	Low-Risk	No	None	Live Birth	Normal	13264664
LXCL-1870	NIPT-PLUS	15	1	163	70	1	2	Prenatal diagnosis center	Routine screening	Low-Risk-Group	Low-Risk	Low-Risk	No	None	Live Birth	Normal	13135522
LXCL-1871	NIPT-PLUS	17	1	157	69	2	2	Prenatal diagnosis center	AMA	High-Risk-Group	Low-Risk	Low-Risk	No	None	Live Birth	Normal	13109317
LXCL-1872	NIPT-PLUS	15	1	163	47	1	4	Prenatal diagnosis center	Routine screening	Low-Risk-Group	Low-Risk	Low-Risk	No	None	Live Birth	Normal	13847189
LXCL-1873	NIPT-PLUS	15	1	158	50	2	1	Prenatal diagnosis center	AMSS	High-Risk-Group	Low-Risk	Low-Risk	No	None	Live Birth	Normal	14225618
LXCL-1874	NIPT-PLUS	14	1	165	64	3	1	Partner prenatal screening institutions-1	UA	High-Risk-Group	Low-Risk	Low-Risk	No	None	Live Birth	Normal	12795835
LXCL-1875	NIPT-PLUS	19	1	160	60	2	1	Prenatal diagnosis center	Routine screening	Low-Risk-Group	Low-Risk	Low-Risk	No	None	Live Birth	Normal	14532956
LXCL-1876	NIPT-PLUS	12	1	163	52	3	3	Partner prenatal screening institutions-1	Routine screening	Low-Risk-Group	Low-Risk	Low-Risk	No	None	Live Birth	Normal	12377076
LXCL-1877	NIPT-PLUS	12	1	163	55	2	1	Prenatal diagnosis center	AMA	High-Risk-Group	Low-Risk	Low-Risk	No	None	Live Birth	Normal	13067521
LXCL-1878	NIPT-PLUS	19	1	163	59	3	4	Partner prenatal screening institutions-1	AMA	High-Risk-Group	Low-Risk	Low-Risk	No	None	Live Birth	Normal	11994273
LXCL-1879	NIPT-PLUS	19	1	158	75	1	3	Prenatal diagnosis center	Routine screening	Low-Risk-Group	Low-Risk	Low-Risk	No	None	Live Birth	Normal	12319309
LXCL-1880	NIPT-PLUS	18	1	158	57	1	1	Prenatal diagnosis center	AMA	High-Risk-Group	Low-Risk	Low-Risk	No	None	Live Birth	Normal	12699142
LXCL-1881	NIPT-PLUS	18	1	156	62.5	1	3	Partner prenatal screening institutions-2	AMA	High-Risk-Group	Low-Risk	Low-Risk	No	None	Live Birth	Normal	11209312
LXCL-1882	NIPT-PLUS	19	1	158	58	2	2	Prenatal diagnosis center	AMSS	High-Risk-Group	Low-Risk	Low-Risk	No	None	Live Birth	Normal	13824083
LXCL-1883	NIPT-PLUS	19	1	165	53	3	2	Prenatal diagnosis center	Routine screening	Low-Risk-Group	Low-Risk	Low-Risk	No	None	Live Birth	Normal	12453810
LXCL-1884	NIPT-PLUS	15	1	158	85.4	1	1	Prenatal diagnosis center	AMA	High-Risk-Group	Low-Risk	Low-Risk	No	None	Live Birth	Normal	14226613
LXCL-1885	NIPT-PLUS	21	1	156	60	1	3	Prenatal diagnosis center	AMSS	High-Risk-Group	Low-Risk	Low-Risk	No	None	Live Birth	Normal	12627249
LXCL-1886	NIPT-PLUS	15	1	165	65	2	1	Partner prenatal screening institutions-1	AMSS	High-Risk-Group	Low-Risk	Low-Risk	No	None	Live Birth	Normal	13606655
LXCL-1887	NIPT-PLUS	15	1	165	77.5	4	1	Prenatal diagnosis center	Routine screening	Low-Risk-Group	Low-Risk	Low-Risk	No	None	Live Birth	Normal	12422692
LXCL-1888	NIPT-PLUS	15	1	160	60	2	2	Prenatal diagnosis center	AMA	High-Risk-Group	Low-Risk	Low-Risk	No	None	Live Birth	Normal	13508487
LXCL-1889	NIPT-PLUS	15	1	163	43	1	1	Prenatal diagnosis center	Routine screening	Low-Risk-Group	Low-Risk	Low-Risk	No	None	Live Birth	Normal	13829694
LXCL-1890	NIPT-PLUS	18	1	162	58	3	1	Prenatal diagnosis center	AMSS	High-Risk-Group	Low-Risk	Low-Risk	No	None	Live Birth	Normal	14441818
LXCL-1891	NIPT-PLUS	19	1	172	52	1	1	Prenatal diagnosis center	AMSS	High-Risk-Group	Low-Risk	Low-Risk	No	None	Live Birth	Normal	14167387
LXCL-1892	NIPT-PLUS	26	1	158	55	1	2	Prenatal diagnosis center	Routine screening	Low-Risk-Group	Low-Risk	Low-Risk	No	None	Live Birth	Normal	12556558
LXCL-1893	NIPT-PLUS	30	1	167	71	3	1	Prenatal diagnosis center	AMA	High-Risk-Group	Low-Risk	Low-Risk	No	None	Live Birth	Normal	12945417
LXCL-1894	NIPT-PLUS	16	1	164	62	4	2	Partner prenatal screening institutions-1	Routine screening	Low-Risk-Group	Low-Risk	Low-Risk	No	None	Live Birth	Normal	14306393
LXCL-1895	NIPT-PLUS	14	1	156	48.1	2	3	Prenatal diagnosis center	Routine screening	Low-Risk-Group	Low-Risk	Low-Risk	No	None	Live Birth	Normal	13062598
LXCL-1896	NIPT-PLUS	14	1	158	77	1	1	Prenatal diagnosis center	AMA	High-Risk-Group	Low-Risk	Low-Risk	No	None	Live Birth	Normal	11931651
LXCL-1897	NIPT-PLUS	24	1	163	59	3	3	Prenatal diagnosis center	Routine screening	Low-Risk-Group	Low-Risk	Low-Risk	No	None	Live Birth	Normal	11009667
LXCL-1898	NIPT-PLUS	12	1	158	86	1	1	Prenatal diagnosis center	Routine screening	Low-Risk-Group	Low-Risk	Low-Risk	No	None	Live Birth	Normal	12678335
LXCL-1899	NIPT-PLUS	24	1	160	62	3	3	Prenatal diagnosis center	Routine screening	Low-Risk-Group	Low-Risk	Low-Risk	No	None	Live Birth	Normal	13574869
LXCL-1900	NIPT-PLUS	24	1	158	70	3	1	Prenatal diagnosis center	AMSS	High-Risk-Group	Low-Risk	Low-Risk	No	None	Live Birth	Normal	13954031
LXCL-1901	NIPT-PLUS	15	1	165	57.5	3	1	Prenatal diagnosis center	AMSS	High-Risk-Group	Low-Risk	Low-Risk	No	None	Live Birth	Normal	13847547
LXCL-1902	NIPT-PLUS	16	1	165	52	1	1	Partner prenatal screening institutions-2	Routine screening	Low-Risk-Group	Low-Risk	Low-Risk	No	None	Live Birth	Normal	12370027
LXCL-1903	NIPT-PLUS	15	1	153	51	3	4	Prenatal diagnosis center	AMA	High-Risk-Group	Low-Risk	Low-Risk	No	None	Live Birth	Normal	12607516
LXCL-1904	NIPT-PLUS	15	1	159	73	1	2	Partner prenatal screening institutions-3	Routine screening	Low-Risk-Group	Low-Risk	Low-Risk	No	None	Live Birth	Normal	13136369
LXCL-1905	NIPT-PLUS	17	1	160	52	3	2	Prenatal diagnosis center	UA	High-Risk-Group	Low-Risk	Low-Risk	No	None	Live Birth	Normal	12750706
LXCL-1906	NIPT-PLUS	14	1	160	60	1	1	Partner prenatal screening institutions-1	Routine screening	Low-Risk-Group	Low-Risk	Low-Risk	No	None	Live Birth	Normal	12847058
LXCL-1907	NIPT-PLUS	17	1	158	46.5	2	2	Prenatal diagnosis center	AMSS	High-Risk-Group	Low-Risk	Low-Risk	No	None	Live Birth	Normal	12427318
LXCL-1908	NIPT-PLUS	14	2	159	60	3	4	Prenatal diagnosis center	Twin pregnancy	Low-Risk-Group	Low-Risk	Low-Risk	No	None	Live Birth	Normal	13478435
LXCL-1909	NIPT-PLUS	17	1	168	51	1	5	Partner prenatal screening institutions-1	Routine screening	Low-Risk-Group	Low-Risk	Low-Risk	No	None	Live Birth	Normal	11818805
LXCL-1910	NIPT-PLUS	12	1	160	46.5	2	2	Partner prenatal screening institutions-1	Routine screening	Low-Risk-Group	Low-Risk	Low-Risk	No	None	Live Birth	Normal	13302710
LXCL-1911	NIPT-PLUS	14	1	162	57	2	1	Prenatal diagnosis center	Routine screening	Low-Risk-Group	Low-Risk	Low-Risk	No	None	Live Birth	Normal	12140405
LXCL-1912	NIPT-PLUS	16	1	162	unknown	2	3	Prenatal diagnosis center	AMSS	High-Risk-Group	Low-Risk	Low-Risk	No	None	Live Birth	Normal	14142162
LXCL-1913	NIPT-PLUS	16	1	160	51	3	1	Prenatal diagnosis center	AMA	High-Risk-Group	Low-Risk	Low-Risk	No	None	Live Birth	Normal	13745782
LXCL-1914	NIPT-PLUS	14	1	164	50.6	4	2	Prenatal diagnosis center	UA	High-Risk-Group	Low-Risk	Low-Risk	No	None	Live Birth	Normal	13892665
LXCL-1915	NIPT-PLUS	16	1	163	45.1	1	1	Prenatal diagnosis center	Routine screening	Low-Risk-Group	Low-Risk	Low-Risk	No	None	Live Birth	Normal	10582316
LXCL-1916	NIPT-PLUS	14	1	158	54	2	5	Prenatal diagnosis center	AMSS	High-Risk-Group	Low-Risk	Low-Risk	No	None	Live Birth	Normal	11877846
LXCL-1917	NIPT-PLUS	14	1	158	62	3	2	Partner prenatal screening institutions-1	AMA	High-Risk-Group	Low-Risk	Low-Risk	No	None	Live Birth	Normal	12347993
LXCL-1918	NIPT-PLUS	30	1	162	52	3	1	Partner prenatal screening institutions-1	AMA	High-Risk-Group	Low-Risk	Low-Risk	No	None	Live Birth	Normal	13831348
LXCL-1919	NIPT-PLUS	26	1	150	62	3	4	Prenatal diagnosis center	Routine screening	Low-Risk-Group	Low-Risk	Low-Risk	No	None	Live Birth	Normal	13778492
LXCL-1920	NIPT-PLUS	16	1	166	47	1	3	Partner prenatal screening institutions-1	AMSS	High-Risk-Group	Low-Risk	Low-Risk	No	None	Live Birth	Normal	11208641
LXCL-1921	NIPT-PLUS	15	1	161	58.8	5	3	Prenatal diagnosis center	IVF	Low-Risk-Group	Low-Risk	Low-Risk	No	None	Live Birth	Normal	14074231
LXCL-1922	NIPT-PLUS	16	1	177	52	1	4	Prenatal diagnosis center	AMA	High-Risk-Group	Low-Risk	Low-Risk	No	None	Live Birth	Normal	13460129
LXCL-1923	NIPT-PLUS	16	1	165	65	1	6	Partner prenatal screening institutions-1	Routine screening	Low-Risk-Group	Low-Risk	Low-Risk	No	None	Live Birth	Normal	12441176
LXCL-1924	NIPT-PLUS	15	1	158	66	6	3	Partner prenatal screening institutions-1	Routine screening	Low-Risk-Group	Low-Risk	Low-Risk	No	None	Live Birth	Normal	13783523
LXCL-1925	NIPT-PLUS	15	1	156	62.3	2	1	Prenatal diagnosis center	Routine screening	Low-Risk-Group	Low-Risk	Low-Risk	No	None	Live Birth	Normal	12643581
LXCL-1926	NIPT-PLUS	15	1	165	54.9	2	2	Prenatal diagnosis center	Routine screening	Low-Risk-Group	Low-Risk	Low-Risk	No	None	Live Birth	Normal	12349221
LXCL-1927	NIPT-PLUS	19	1	158	62	3	2	Prenatal diagnosis center	AMSS	High-Risk-Group	Low-Risk	Low-Risk	No	None	Live Birth	Normal	13602666
LXCL-1928	NIPT-PLUS	29	1	160	53	3	5	Prenatal diagnosis center	Routine screening	Low-Risk-Group	Low-Risk	Low-Risk	No	None	Live Birth	Normal	10860230
LXCL-1929	NIPT-PLUS	18	1	165	67	1	3	Prenatal diagnosis center	AMA	High-Risk-Group	Low-Risk	Low-Risk	No	None	Live Birth	Normal	12492920
LXCL-1930	NIPT-PLUS	15	1	168	58	3	2	Prenatal diagnosis center	AMSS	High-Risk-Group	Low-Risk	Low-Risk	No	None	Live Birth	Normal	11954483
LXCL-1931	NIPT-PLUS	18	1	162	65	2	3	Partner prenatal screening institutions-1	Routine screening	Low-Risk-Group	Low-Risk	Low-Risk	No	None	Live Birth	Normal	13075766
LXCL-1932	NIPT-PLUS	13	1	167	46	5	1	Prenatal diagnosis center	AMSS	High-Risk-Group	Low-Risk	Low-Risk	No	None	Live Birth	Normal	12940355
LXCL-1933	NIPT-PLUS	20	1	155	62	3	3	Prenatal diagnosis center	Routine screening	Low-Risk-Group	Low-Risk	Low-Risk	No	None	Live Birth	Normal	10249561
LXCL-1934	NIPT-PLUS	30	1	163	65	3	1	Prenatal diagnosis center	AMA	High-Risk-Group	Low-Risk	Low-Risk	No	None	Live Birth	Normal	13438881
LXCL-1935	NIPT-PLUS	27	1	167	55.7	3	2	Partner prenatal screening institutions-1	AMA	High-Risk-Group	Low-Risk	Low-Risk	No	None	Live Birth	Normal	13471377
LXCL-1936	NIPT-PLUS	15	1	160	49	3	1	Prenatal diagnosis center	UA	High-Risk-Group	Low-Risk	Low-Risk	No	None	Live Birth	Normal	11400336
LXCL-1937	NIPT-PLUS	17	1	162	47	1	2	Prenatal diagnosis center	AMA	High-Risk-Group	Low-Risk	Low-Risk	No	None	Live Birth	Normal	12698162
LXCL-1938	NIPT-PLUS	17	1	165	58.9	1	2	Prenatal diagnosis center	AMA	High-Risk-Group	Low-Risk	Low-Risk	No	None	Live Birth	Normal	13715880
LXCL-1939	NIPT-PLUS	15	1	163	78	1	3	Prenatal diagnosis center	AMA	High-Risk-Group	Low-Risk	Low-Risk	No	None	Live Birth	Normal	12873750
LXCL-1940	NIPT-PLUS	16	1	155	53	2	2	Prenatal diagnosis center	AMA	High-Risk-Group	Low-Risk	Low-Risk	No	None	Live Birth	Normal	12818792
LXCL-1941	NIPT-PLUS	17	1	165	44	4	1	Partner prenatal screening institutions-1	Routine screening	Low-Risk-Group	Low-Risk	Low-Risk	No	None	Live Birth	Normal	13840795
LXCL-1942	NIPT-PLUS	14	1	170	64	5	2	Partner prenatal screening institutions-1	AMSS	High-Risk-Group	Low-Risk	Low-Risk	No	None	Live Birth	Normal	12518584
LXCL-1943	NIPT-PLUS	20	1	152	57.8	2	1	Partner prenatal screening institutions-1	IVF	Low-Risk-Group	Low-Risk	Low-Risk	No	None	Live Birth	Normal	12403690
LXCL-1944	NIPT-PLUS	14	2	152	85	2	1	Prenatal diagnosis center	Twin pregnancy	Low-Risk-Group	Low-Risk	Low-Risk	No	None	Live Birth	Normal	13155586
LXCL-1945	NIPT-PLUS	29	1	158	52	4	3	Prenatal diagnosis center	AMA	High-Risk-Group	Low-Risk	Low-Risk	No	None	Live Birth	Normal	10525571
LXCL-1946	NIPT-PLUS	16	1	160	78	4	1	Partner prenatal screening institutions-2	UA	High-Risk-Group	Low-Risk	Low-Risk	No	None	Live Birth	Normal	12042184
LXCL-1947	NIPT-PLUS	17	1	165	74	2	1	Partner prenatal screening institutions-1	AMA	High-Risk-Group	Low-Risk	Low-Risk	No	None	Live Birth	Normal	12698162
LXCL-1948	NIPT-PLUS	13	1	160	52.5	2	2	Partner prenatal screening institutions-3	AMA	High-Risk-Group	Low-Risk	Low-Risk	No	None	Live Birth	Normal	10931330
LXCL-1949	NIPT-PLUS	16	1	170	42	1	1	Prenatal diagnosis center	Routine screening	Low-Risk-Group	Low-Risk	Low-Risk	No	None	Live Birth	Normal	14124467
LXCL-1950	NIPT-PLUS	16	1	165	64	5	4	Prenatal diagnosis center	Routine screening	Low-Risk-Group	Low-Risk	Low-Risk	No	None	Live Birth	Normal	13246822
LXCL-1951	NIPT-PLUS	16	1	160	69	1	3	Partner prenatal screening institutions-3	Routine screening	Low-Risk-Group	SCAs	47,XXY	Yes	46,XN	Live Birth	Normal	12617366
LXCL-1952	NIPT-PLUS	30	1	152	55	3	1	Prenatal diagnosis center	AMSS	High-Risk-Group	Low-Risk	Low-Risk	No	None	Live Birth	Normal	14479630
LXCL-1953	NIPT-PLUS	16	1	161	75	1	3	Prenatal diagnosis center	PFA	High-Risk-Group	Low-Risk	Low-Risk	No	None	Live Birth	Normal	14211522
LXCL-1954	NIPT-PLUS	15	1	157	82.5	4	1	Prenatal diagnosis center	AMSS	High-Risk-Group	Low-Risk	Low-Risk	No	None	Live Birth	Normal	13282959
LXCL-1955	NIPT-PLUS	14	1	160	57.7	2	3	Prenatal diagnosis center	AMSS	High-Risk-Group	Low-Risk	Low-Risk	No	None	Live Birth	Normal	10367441
LXCL-1956	NIPT-PLUS	15	1	160	65	1	2	Partner prenatal screening institutions-1	AMA	High-Risk-Group	Low-Risk	Low-Risk	No	None	Live Birth	Normal	13375384
LXCL-1957	NIPT-PLUS	15	1	167	48	2	6	Partner prenatal screening institutions-2	Routine screening	Low-Risk-Group	CNVs	CNV-Dup (1) (q43); size: 2.5 M	Yes	46,XN,Dup (1) (q43); size: 2.46 M	TOP	NA	13089686
LXCL-1958	NIPT-PLUS	13	1	163	47	3	3	Partner prenatal screening institutions-2	AMSS	High-Risk-Group	Low-Risk	Low-Risk	No	None	Live Birth	Normal	13449572
LXCL-1959	NIPT-PLUS	16	1	162	50.5	6	2	Partner prenatal screening institutions-1	AMSS	High-Risk-Group	Low-Risk	Low-Risk	No	None	Live Birth	Normal	13824368
LXCL-1960	NIPT-PLUS	16	1	164	56.5	1	2	Prenatal diagnosis center	Routine screening	Low-Risk-Group	Low-Risk	Low-Risk	No	None	Live Birth	Normal	12860719
LXCL-1961	NIPT-PLUS	17	1	160	67	2	1	Partner prenatal screening institutions-1	Routine screening	Low-Risk-Group	Low-Risk	Low-Risk	No	None	Live Birth	Normal	14579370
LXCL-1962	NIPT-PLUS	25	1	165	74	2	4	Prenatal diagnosis center	AMSS	High-Risk-Group	Low-Risk	Low-Risk	No	None	Live Birth	Normal	14309616
LXCL-1963	NIPT-PLUS	29	1	164	61	3	4	Partner prenatal screening institutions-6	AMSS	High-Risk-Group	Low-Risk	Low-Risk	No	None	Live Birth	Normal	13558265
LXCL-1964	NIPT-PLUS	15	1	163	60	3	3	Partner prenatal screening institutions-2	Routine screening	Low-Risk-Group	Low-Risk	Low-Risk	No	None	Live Birth	Normal	13198142
LXCL-1965	NIPT-PLUS	20	1	158	45	1	3	Partner prenatal screening institutions-1	AMA	High-Risk-Group	Low-Risk	Low-Risk	No	None	Live Birth	Normal	14265615
LXCL-1966	NIPT-PLUS	17	1	162	46.5	2	1	Prenatal diagnosis center	Routine screening	Low-Risk-Group	Low-Risk	Low-Risk	No	None	Live Birth	Normal	10649443
LXCL-1967	NIPT-PLUS	12	1	158	54	1	2	Prenatal diagnosis center	IVF	Low-Risk-Group	Low-Risk	Low-Risk	No	None	Live Birth	Normal	11534562
LXCL-1968	NIPT-PLUS	17	1	158	59	2	1	Partner prenatal screening institutions-3	Routine screening	Low-Risk-Group	Low-Risk	Low-Risk	No	None	Live Birth	Normal	12889763
LXCL-1969	NIPT-PLUS	15	1	165	53	1	3	Partner prenatal screening institutions-1	AMA	High-Risk-Group	Low-Risk	Low-Risk	No	None	Live Birth	Normal	13224078
LXCL-1970	NIPT-PLUS	13	1	168	64	3	1	Prenatal diagnosis center	AMSS	High-Risk-Group	Low-Risk	Low-Risk	No	None	Live Birth	Normal	12988975
LXCL-1971	NIPT-PLUS	20	1	156	44	3	3	Prenatal diagnosis center	AMA	High-Risk-Group	Low-Risk	Low-Risk	No	None	Live Birth	Normal	12147164
LXCL-1972	NIPT-PLUS	17	1	160	49.15	1	3	Prenatal diagnosis center	AMA	High-Risk-Group	Low-Risk	Low-Risk	No	None	Live Birth	Normal	12130160
LXCL-1973	NIPT-PLUS	12	1	172	46.7	4	1	Prenatal diagnosis center	UA	High-Risk-Group	Low-Risk	Low-Risk	No	None	Live Birth	Normal	10900570
LXCL-1974	NIPT-PLUS	16	1	162	52.5	1	1	Prenatal diagnosis center	AMSS	High-Risk-Group	Low-Risk	Low-Risk	No	None	Live Birth	Normal	14509477
LXCL-1975	NIPT-PLUS	15	1	165	51	1	2	Prenatal diagnosis center	AMA	High-Risk-Group	Low-Risk	Low-Risk	No	None	Live Birth	Normal	12258006
LXCL-1976	NIPT-PLUS	15	1	166	72	1	2	Prenatal diagnosis center	Routine screening	Low-Risk-Group	Low-Risk	Low-Risk	No	None	Live Birth	Normal	11118606
LXCL-1977	NIPT-PLUS	14	1	162	59	1	1	Partner prenatal screening institutions-1	AMA	High-Risk-Group	Low-Risk	Low-Risk	No	None	Live Birth	Normal	11164287
LXCL-1978	NIPT-PLUS	17	1	160	58.3	3	3	Partner prenatal screening institutions-1	AMA	High-Risk-Group	Low-Risk	Low-Risk	No	None	Live Birth	Normal	11908393
LXCL-1979	NIPT-PLUS	15	1	163	49	1	1	Partner prenatal screening institutions-2	AMA	High-Risk-Group	Low-Risk	Low-Risk	No	None	Live Birth	Normal	13260482
LXCL-1980	NIPT-PLUS	15	1	172	56.8	2	1	Prenatal diagnosis center	IVF	Low-Risk-Group	Low-Risk	Low-Risk	No	None	Live Birth	Normal	13857037
LXCL-1981	NIPT-PLUS	16	1		68	5	2	Partner prenatal screening institutions-1	Routine screening	Low-Risk-Group	Low-Risk	Low-Risk	No	None	Live Birth	Normal	11288870
LXCL-1982	NIPT-PLUS	16	1	162	54	1	1	Prenatal diagnosis center	AMA	High-Risk-Group	Low-Risk	Low-Risk	No	None	Live Birth	Normal	11824221
LXCL-1983	NIPT-PLUS	13	1	160	48	1	3	Prenatal diagnosis center	AMA	High-Risk-Group	Low-Risk	Low-Risk	No	None	Loss Follow-up	NA	12731813
LXCL-1984	NIPT-PLUS	30	1	160	50	2	4	Partner prenatal screening institutions-1	Routine screening	Low-Risk-Group	Low-Risk	Low-Risk	No	None	Live Birth	Normal	11860317
LXCL-1985	NIPT-PLUS	13	1	160	47	4	2	Prenatal diagnosis center	Routine screening	Low-Risk-Group	Low-Risk	Low-Risk	No	None	Live Birth	Normal	13156450
LXCL-1986	NIPT-PLUS	20	1	150	62	2	1	Prenatal diagnosis center	AMA	High-Risk-Group	Low-Risk	Low-Risk	No	None	Live Birth	Normal	14349036
LXCL-1987	NIPT-PLUS	17	1	163	51	3	1	Prenatal diagnosis center	AMA	High-Risk-Group	Low-Risk	Low-Risk	No	None	Live Birth	Normal	12328694
LXCL-1988	NIPT-PLUS	15	1	158	52.7	5	6	Partner prenatal screening institutions-2	IVF	Low-Risk-Group	CNVs	CNV-Dup(17)(q23.1q25.3);size: 4.2 M	Yes	46,XN	Live Birth	Normal	12270509
LXCL-1989	NIPT-PLUS	16	1	160	50.5	1	3	Prenatal diagnosis center	AMSS	High-Risk-Group	Low-Risk	Low-Risk	No	None	Live Birth	Normal	12368950
LXCL-1990	NIPT-PLUS	24	1	163	83	4	2	Prenatal diagnosis center	AMA	High-Risk-Group	Low-Risk	Low-Risk	No	None	Live Birth	Normal	12628716
LXCL-1991	NIPT-PLUS	30	1	156	52	1	2	Partner prenatal screening institutions-1	Routine screening	Low-Risk-Group	Low-Risk	Low-Risk	No	None	Live Birth	Normal	12796853
LXCL-1992	NIPT-PLUS	15	1	163	56	1	3	Prenatal diagnosis center	Routine screening	Low-Risk-Group	Low-Risk	Low-Risk	No	None	Live Birth	Normal	12722766
LXCL-1993	NIPT-PLUS	22	1	165	57	2	4	Prenatal diagnosis center	AMA	High-Risk-Group	Low-Risk	Low-Risk	No	None	Live Birth	Normal	12808564
LXCL-1994	NIPT-PLUS	15	1	160	63	2	2	Partner prenatal screening institutions-1	AMA	High-Risk-Group	Low-Risk	Low-Risk	No	None	Live Birth	Normal	13875000
[truncated: 4,227 more rows]
